# Supplementary material for: Structural Capture of η1-OSO to η2-(OS)O Coordination Isomerism in a New Ruthenium-Based SO2-Linkage Photoisomer That Exhibits Single-Crystal Optical Actuation
Source: J Phys Chem C Nanomater Interfaces. 2022 Mar 29;126(13):6047–59. doi: 10.1021/acs.jpcc.2c00170 (PMC9098168; doi:10.1021/acs.jpcc.2c00170)
Supplement: Supplementary file 3 — jp2c00170_si_003.cif [file jp2c00170_si_003.cif]

 
data_xtal3darkinv 
 
_audit_creation_method            SHELXL-97 
_chemical_name_systematic 
; 
 ? 
; 
_chemical_name_common             ? 
_chemical_melting_point           ? 
_chemical_formula_moiety          ? 
_chemical_formula_sum 
 'C19 H30 F N5 O8 Ru S3' 
_chemical_formula_weight          672.73 
 
loop_ 
 _atom_type_symbol 
 _atom_type_description 
 _atom_type_scat_dispersion_real 
 _atom_type_scat_dispersion_imag 
 _atom_type_scat_source 
 'C'  'C'   0.0033   0.0016 
 'International Tables Vol C Tables 4.2.6.8 and 6.1.1.4' 
 'H'  'H'   0.0000   0.0000 
 'International Tables Vol C Tables 4.2.6.8 and 6.1.1.4' 
 'N'  'N'   0.0061   0.0033 
 'International Tables Vol C Tables 4.2.6.8 and 6.1.1.4' 
 'O'  'O'   0.0106   0.0060 
 'International Tables Vol C Tables 4.2.6.8 and 6.1.1.4' 
 'F'  'F'   0.0171   0.0103 
 'International Tables Vol C Tables 4.2.6.8 and 6.1.1.4' 
 'S'  'S'   0.1246   0.1234 
 'International Tables Vol C Tables 4.2.6.8 and 6.1.1.4' 
 'Ru'  'Ru'  -1.2594   0.8363 
 'International Tables Vol C Tables 4.2.6.8 and 6.1.1.4' 
 
_symmetry_cell_setting            triclinic
_symmetry_space_group_name_H-M    P-1
 
loop_ 
 _symmetry_equiv_pos_as_xyz 
 'x, y, z' 
 '-x, -y, -z' 
 
_cell_length_a                    8.3557(4) 
_cell_length_b                    12.4425(7) 
_cell_length_c                    13.0537(7) 
_cell_angle_alpha                 98.975(2) 
_cell_angle_beta                  99.9230(10) 
_cell_angle_gamma                 89.929(2) 
_cell_volume                      1320.01(12) 
_cell_formula_units_Z             2 
_cell_measurement_temperature     100(2) 
_cell_measurement_reflns_used     9910 
_cell_measurement_theta_min       2.48 
_cell_measurement_theta_max       31.65 
  
_exptl_crystal_description        plate 
_exptl_crystal_colour             orange
_exptl_crystal_size_max           0.4
_exptl_crystal_size_mid           0.1
_exptl_crystal_size_min           0.075
_exptl_crystal_density_meas       ? 
_exptl_crystal_density_diffrn     1.693 
_exptl_crystal_density_method     'not measured' 
_exptl_crystal_F_000              688 
_exptl_absorpt_coefficient_mu     0.891 
_exptl_absorpt_correction_type    none 
_exptl_absorpt_correction_T_min   ? 
_exptl_absorpt_correction_T_max   ? 
_exptl_absorpt_process_details    ? 
  
_exptl_special_details 
; 
 ? 
; 
  
_diffrn_ambient_temperature       100(2) 
_diffrn_radiation_wavelength      0.71073 
_diffrn_radiation_type            MoK\a 
_diffrn_radiation_source          'fine-focus sealed tube' 
_diffrn_radiation_monochromator   graphite 
_diffrn_measurement_device_type   'CCD area detector' 
_diffrn_measurement_method        'phi and omega scans' 
_diffrn_detector_area_resol_mean  ? 
_diffrn_standards_number          0 
_diffrn_standards_interval_count  ? 
_diffrn_standards_interval_time   ? 
_diffrn_standards_decay_%         ? 
_diffrn_reflns_number             29347 
_diffrn_reflns_av_R_equivalents   0.0562 
_diffrn_reflns_av_sigmaI/netI     0.0480 
_diffrn_reflns_limit_h_min        -12 
_diffrn_reflns_limit_h_max        12 
_diffrn_reflns_limit_k_min        -18 
_diffrn_reflns_limit_k_max        18 
_diffrn_reflns_limit_l_min        -19 
_diffrn_reflns_limit_l_max        19 
_diffrn_reflns_theta_min          2.12 
_diffrn_reflns_theta_max          31.71 
_reflns_number_total              8757 
_reflns_number_gt                 7513 
_reflns_threshold_expression      >2sigma(I) 
 
_computing_data_collection        'Bruker SMART' 
_computing_cell_refinement        'Bruker SMART' 
_computing_data_reduction         'Bruker SAINT' 
_computing_structure_solution     'SHELXS-97 (Sheldrick, 1990)' 
_computing_structure_refinement   'SHELXL-97 (Sheldrick, 1997)' 
_computing_molecular_graphics     'Bruker SHELXTL' 
_computing_publication_material   'Bruker SHELXTL' 
  
_refine_special_details 
; 
 Refinement of F^2^ against ALL reflections.  The weighted R-factor wR and 
 goodness of fit S are based on F^2^, conventional R-factors R are based 
 on F, with F set to zero for negative F^2^. The threshold expression of 
 F^2^ > 2sigma(F^2^) is used only for calculating R-factors(gt) etc. and is 
 not relevant to the choice of reflections for refinement.  R-factors based 
 on F^2^ are statistically about twice as large as those based on F, and R- 
 factors based on ALL data will be even larger. 
; 
  
_refine_ls_structure_factor_coef  Fsqd 
_refine_ls_matrix_type            full 
_refine_ls_weighting_scheme       calc 
_refine_ls_weighting_details 
 'calc w=1/[\s^2^(Fo^2^)+(0.0885P)^2^+4.2609P] where P=(Fo^2^+2Fc^2^)/3' 
_atom_sites_solution_primary      patterson
_atom_sites_solution_secondary    difmap 
_atom_sites_solution_hydrogens    geom 
_refine_ls_hydrogen_treatment     mixed 
_refine_ls_extinction_method      none 
_refine_ls_extinction_coef        ? 
_refine_ls_number_reflns          8757 
_refine_ls_number_parameters      350 
_refine_ls_number_restraints      0 
_refine_ls_R_factor_all           0.0669 
_refine_ls_R_factor_gt            0.0596 
_refine_ls_wR_factor_ref          0.1578 
_refine_ls_wR_factor_gt           0.1542 
_refine_ls_goodness_of_fit_ref    1.040 
_refine_ls_restrained_S_all       1.040 
_refine_ls_shift/su_max           0.000 
_refine_ls_shift/su_mean          0.000 
 
loop_ 
 _atom_site_label 
 _atom_site_type_symbol 
 _atom_site_fract_x 
 _atom_site_fract_y 
 _atom_site_fract_z 
 _atom_site_U_iso_or_equiv 
 _atom_site_adp_type 
 _atom_site_occupancy 
 _atom_site_symmetry_multiplicity 
 _atom_site_calc_flag 
 _atom_site_refinement_flags 
 _atom_site_disorder_assembly 
 _atom_site_disorder_group 
Ru1 Ru 0.24214(3) 0.21865(2) 0.48235(2) 0.00970(8) Uani 1 1 d . . . 
S1 S 0.20159(10) 0.08737(7) 0.35613(7) 0.01360(16) Uani 1 1 d . . . 
O1 O 0.1620(4) 0.1030(3) 0.2470(2) 0.0231(6) Uani 1 1 d . . . 
O2 O 0.2171(3) -0.0244(2) 0.3729(2) 0.0189(5) Uani 1 1 d . . . 
N1 N 0.4463(4) 0.1419(2) 0.5584(2) 0.0145(5) Uani 1 1 d . . . 
H1N1 H 0.5047 0.1101 0.5096 0.027(14) Uiso 1 1 calc R . . 
H2N1 H 0.4116 0.0901 0.5924 0.041(17) Uiso 1 1 calc R . . 
H3N1 H 0.5100 0.1924 0.6059 0.025(13) Uiso 1 1 calc R . . 
N2 N 0.0721(4) 0.1551(3) 0.5626(2) 0.0159(5) Uani 1 1 d . . . 
H1N2 H 0.0331 0.2105 0.6049 0.014(11) Uiso 1 1 calc R . . 
H2N2 H 0.1220 0.1068 0.6026 0.040(17) Uiso 1 1 calc R . . 
H3N2 H -0.0116 0.1208 0.5148 0.047(19) Uiso 1 1 calc R . . 
N3 N 0.0462(4) 0.3095(3) 0.4155(2) 0.0158(5) Uani 1 1 d . . . 
H1N3 H -0.0072 0.3412 0.4670 0.025(14) Uiso 1 1 calc R . . 
H2N3 H -0.0237 0.2642 0.3664 0.042(18) Uiso 1 1 calc R . . 
H3N3 H 0.0857 0.3619 0.3844 0.025(14) Uiso 1 1 calc R . . 
N4 N 0.4112(4) 0.2985(2) 0.4125(2) 0.0147(5) Uani 1 1 d . . . 
H1N4 H 0.4533 0.2490 0.3660 0.026(14) Uiso 1 1 calc R . . 
H2N4 H 0.4929 0.3302 0.4636 0.016(12) Uiso 1 1 calc R . . 
H3N4 H 0.3597 0.3505 0.3781 0.018(12) Uiso 1 1 calc R . . 
N5 N 0.2881(4) 0.3468(2) 0.6129(2) 0.0143(5) Uani 1 1 d . . . 
C1 C 0.3193(5) 0.3232(3) 0.7119(3) 0.0221(7) Uani 1 1 d . . . 
H1A H 0.3157 0.2494 0.7221 0.027 Uiso 1 1 calc R . . 
C2 C 0.3560(6) 0.4032(4) 0.7982(3) 0.0271(8) Uani 1 1 d . . . 
F1 F 0.3874(5) 0.3759(3) 0.8950(2) 0.0426(8) Uani 1 1 d . . . 
C3 C 0.3591(6) 0.5125(4) 0.7871(4) 0.0299(9) Uani 1 1 d . . . 
H3B H 0.3839 0.5684 0.8463 0.036 Uiso 1 1 calc R . . 
C4 C 0.3240(6) 0.5358(3) 0.6847(4) 0.0264(8) Uani 1 1 d . . . 
H4D H 0.3227 0.6091 0.6727 0.032 Uiso 1 1 calc R . . 
C5 C 0.2912(5) 0.4522(3) 0.6012(3) 0.0197(7) Uani 1 1 d . . . 
H5B H 0.2698 0.4697 0.5319 0.024 Uiso 1 1 calc R . . 
S2 S 0.79200(10) 0.40982(7) 0.66352(7) 0.01385(16) Uani 1 1 d . . . 
O3 O 0.6468(4) 0.3506(3) 0.6051(3) 0.0318(7) Uani 1 1 d . . . 
O4 O 0.7754(4) 0.5278(2) 0.6754(2) 0.0237(6) Uani 1 1 d . . . 
O5 O 0.9383(4) 0.3750(3) 0.6223(3) 0.0287(7) Uani 1 1 d . . . 
C10 C 0.6719(4) 0.0040(3) 0.1864(3) 0.0131(6) Uani 1 1 d . . . 
C11 C 0.7910(5) -0.0007(3) 0.1229(3) 0.0202(7) Uani 1 1 d . . . 
H11A H 0.8857 0.0450 0.1439 0.024 Uiso 1 1 calc R . . 
C12 C 0.7694(5) -0.0730(3) 0.0287(3) 0.0214(7) Uani 1 1 d . . . 
H12A H 0.8490 -0.0753 -0.0155 0.026 Uiso 1 1 calc R . . 
C13 C 0.6314(5) -0.1427(3) -0.0021(3) 0.0184(7) Uani 1 1 d . . . 
C14 C 0.5149(5) -0.1349(3) 0.0620(3) 0.0229(7) Uani 1 1 d . . . 
H14A H 0.4204 -0.1809 0.0416 0.027 Uiso 1 1 calc R . . 
C15 C 0.5323(5) -0.0620(3) 0.1549(3) 0.0193(7) Uani 1 1 d . . . 
H15A H 0.4496 -0.0570 0.1969 0.023 Uiso 1 1 calc R . . 
C16 C 0.6135(6) -0.2258(3) -0.1008(3) 0.0245(8) Uani 1 1 d . . . 
H16A H 0.5301 -0.2805 -0.0990 0.037 Uiso 1 1 calc R . . 
H16B H 0.7174 -0.2613 -0.1051 0.037 Uiso 1 1 calc R . . 
H16C H 0.5814 -0.1896 -0.1624 0.037 Uiso 1 1 calc R . . 
S3 S 0.70556(10) 0.09171(7) 0.30892(6) 0.01188(15) Uani 1 1 d . . . 
O6 O 0.5646(3) 0.0750(2) 0.3580(2) 0.0187(5) Uani 1 1 d . . . 
O7 O 0.7226(4) 0.2029(2) 0.2890(2) 0.0188(5) Uani 1 1 d . . . 
O8 O 0.8566(3) 0.0556(2) 0.3679(2) 0.0180(5) Uani 1 1 d . . . 
C20 C 0.8181(4) 0.3763(3) 0.7920(3) 0.0161(6) Uani 1 1 d . . . 
C21 C 0.8490(6) 0.2678(3) 0.8049(3) 0.0240(8) Uani 1 1 d . . . 
H21A H 0.8500 0.2132 0.7453 0.029 Uiso 1 1 calc R . . 
C22 C 0.8778(6) 0.2415(4) 0.9053(4) 0.0277(9) Uani 1 1 d . . . 
H22A H 0.9000 0.1683 0.9143 0.033 Uiso 1 1 calc R . . 
C23 C 0.8751(5) 0.3200(4) 0.9936(3) 0.0247(8) Uani 1 1 d . . . 
C24 C 0.8374(6) 0.4252(4) 0.9777(3) 0.0281(9) Uani 1 1 d . . . 
H24A H 0.8314 0.4793 1.0368 0.034 Uiso 1 1 calc R . . 
C25 C 0.8080(6) 0.4537(3) 0.8770(3) 0.0245(8) Uani 1 1 d . . . 
H25A H 0.7812 0.5262 0.8677 0.029 Uiso 1 1 calc R . . 
C26 C 0.9113(6) 0.2912(5) 1.1030(4) 0.0345(10) Uani 1 1 d . . . 
H26A H 0.9767 0.2257 1.1024 0.052 Uiso 1 1 calc R . . 
H26B H 0.8091 0.2775 1.1266 0.052 Uiso 1 1 calc R . . 
H26C H 0.9717 0.3517 1.1512 0.052 Uiso 1 1 calc R . . 
 
loop_ 
 _atom_site_aniso_label 
 _atom_site_aniso_U_11 
 _atom_site_aniso_U_22 
 _atom_site_aniso_U_33 
 _atom_site_aniso_U_23 
 _atom_site_aniso_U_13 
 _atom_site_aniso_U_12 
Ru1 0.01152(12) 0.00729(12) 0.01031(12) 0.00228(8) 0.00118(8) 0.00048(8) 
S1 0.0150(4) 0.0107(3) 0.0145(4) 0.0013(3) 0.0016(3) -0.0004(3) 
O1 0.0269(14) 0.0272(15) 0.0144(12) 0.0035(10) 0.0012(10) -0.0013(11) 
O2 0.0212(13) 0.0106(11) 0.0239(13) 0.0011(9) 0.0028(10) 0.0010(9) 
N1 0.0155(13) 0.0133(13) 0.0148(13) 0.0042(10) 0.0013(10) 0.0025(10) 
N2 0.0185(14) 0.0140(13) 0.0159(13) 0.0046(10) 0.0029(11) -0.0011(10) 
N3 0.0157(13) 0.0139(13) 0.0183(14) 0.0060(11) 0.0012(10) 0.0005(10) 
N4 0.0155(13) 0.0146(13) 0.0145(13) 0.0026(10) 0.0036(10) 0.0006(10) 
N5 0.0173(13) 0.0110(12) 0.0137(13) 0.0012(10) 0.0010(10) 0.0006(10) 
C1 0.032(2) 0.0183(17) 0.0164(16) 0.0024(13) 0.0048(14) 0.0004(14) 
C2 0.041(2) 0.0231(19) 0.0161(17) 0.0017(14) 0.0031(16) 0.0008(17) 
F1 0.075(2) 0.0312(15) 0.0198(13) 0.0031(11) 0.0051(14) 0.0015(15) 
C3 0.039(2) 0.0195(19) 0.030(2) -0.0027(16) 0.0078(18) 0.0011(17) 
C4 0.037(2) 0.0146(17) 0.028(2) 0.0028(15) 0.0077(17) 0.0000(15) 
C5 0.0229(17) 0.0147(16) 0.0223(17) 0.0041(13) 0.0049(14) 0.0005(13) 
S2 0.0156(4) 0.0118(4) 0.0147(4) 0.0042(3) 0.0023(3) 0.0012(3) 
O3 0.0284(16) 0.0387(19) 0.0261(15) 0.0135(14) -0.0092(12) -0.0160(14) 
O4 0.0403(17) 0.0112(12) 0.0217(13) 0.0094(10) 0.0052(12) 0.0045(11) 
O5 0.0272(15) 0.0336(17) 0.0296(16) 0.0089(13) 0.0134(12) 0.0114(13) 
C10 0.0161(14) 0.0094(13) 0.0136(14) 0.0032(11) 0.0006(11) -0.0005(11) 
C11 0.0179(16) 0.0242(18) 0.0178(16) 0.0005(13) 0.0039(13) -0.0021(13) 
C12 0.0196(17) 0.0253(19) 0.0185(17) -0.0002(14) 0.0044(13) -0.0015(14) 
C13 0.0230(17) 0.0142(15) 0.0158(15) 0.0002(12) -0.0004(13) 0.0015(13) 
C14 0.0206(17) 0.0231(19) 0.0227(18) -0.0018(14) 0.0020(14) -0.0056(14) 
C15 0.0166(16) 0.0202(17) 0.0201(17) 0.0006(13) 0.0027(13) -0.0024(13) 
C16 0.032(2) 0.0214(18) 0.0168(17) -0.0039(14) 0.0031(15) -0.0007(15) 
S3 0.0143(3) 0.0097(3) 0.0117(3) 0.0029(3) 0.0013(3) 0.0005(3) 
O6 0.0136(11) 0.0225(13) 0.0202(13) -0.0004(10) 0.0071(9) -0.0018(9) 
O7 0.0300(14) 0.0097(11) 0.0162(12) 0.0040(9) 0.0006(10) -0.0007(10) 
O8 0.0163(12) 0.0192(12) 0.0165(12) 0.0019(9) -0.0022(9) 0.0038(9) 
C20 0.0169(15) 0.0168(16) 0.0156(15) 0.0070(12) 0.0016(12) 0.0007(12) 
C21 0.035(2) 0.0173(17) 0.0218(18) 0.0080(14) 0.0061(15) 0.0064(15) 
C22 0.033(2) 0.025(2) 0.030(2) 0.0160(17) 0.0074(17) 0.0063(16) 
C23 0.0236(18) 0.031(2) 0.0208(18) 0.0127(16) 0.0003(14) -0.0036(15) 
C24 0.041(2) 0.023(2) 0.0195(18) 0.0020(15) 0.0053(16) -0.0016(17) 
C25 0.041(2) 0.0153(16) 0.0186(17) 0.0042(13) 0.0071(16) 0.0004(15) 
C26 0.036(2) 0.046(3) 0.024(2) 0.019(2) 0.0021(18) 0.002(2) 
 
_geom_special_details 
; 
 All esds (except the esd in the dihedral angle between two l.s. planes) 
 are estimated using the full covariance matrix.  The cell esds are taken 
 into account individually in the estimation of esds in distances, angles 
 and torsion angles; correlations between esds in cell parameters are only 
 used when they are defined by crystal symmetry.  An approximate (isotropic) 
 treatment of cell esds is used for estimating esds involving l.s. planes. 
; 
 
loop_ 
 _geom_bond_atom_site_label_1 
 _geom_bond_atom_site_label_2 
 _geom_bond_distance 
 _geom_bond_site_symmetry_2 
 _geom_bond_publ_flag 
Ru1 S1 2.1135(9) . ? 
Ru1 N2 2.125(3) . ? 
Ru1 N1 2.126(3) . ? 
Ru1 N5 2.127(3) . ? 
Ru1 N3 2.129(3) . ? 
Ru1 N4 2.132(3) . ? 
S1 O2 1.444(3) . ? 
S1 O1 1.449(3) . ? 
N1 H1N1 0.9100 . ? 
N1 H2N1 0.9100 . ? 
N1 H3N1 0.9100 . ? 
N2 H1N2 0.9100 . ? 
N2 H2N2 0.9100 . ? 
N2 H3N2 0.9100 . ? 
N3 H1N3 0.9100 . ? 
N3 H2N3 0.9100 . ? 
N3 H3N3 0.9100 . ? 
N4 H1N4 0.9100 . ? 
N4 H2N4 0.9100 . ? 
N4 H3N4 0.9100 . ? 
N5 C5 1.344(5) . ? 
N5 C1 1.352(5) . ? 
C1 C2 1.372(6) . ? 
C1 H1A 0.9500 . ? 
C2 F1 1.343(5) . ? 
C2 C3 1.391(6) . ? 
C3 C4 1.393(7) . ? 
C3 H3B 0.9500 . ? 
C4 C5 1.375(6) . ? 
C4 H4D 0.9500 . ? 
C5 H5B 0.9500 . ? 
S2 O3 1.450(3) . ? 
S2 O5 1.458(3) . ? 
S2 O4 1.461(3) . ? 
S2 C20 1.768(4) . ? 
C10 C15 1.391(5) . ? 
C10 C11 1.396(5) . ? 
C10 S3 1.769(3) . ? 
C11 C12 1.390(5) . ? 
C11 H11A 0.9500 . ? 
C12 C13 1.406(5) . ? 
C12 H12A 0.9500 . ? 
C13 C14 1.382(6) . ? 
C13 C16 1.506(5) . ? 
C14 C15 1.383(5) . ? 
C14 H14A 0.9500 . ? 
C15 H15A 0.9500 . ? 
C16 H16A 0.9800 . ? 
C16 H16B 0.9800 . ? 
C16 H16C 0.9800 . ? 
S3 O7 1.458(3) . ? 
S3 O6 1.464(3) . ? 
S3 O8 1.469(3) . ? 
C20 C25 1.366(6) . ? 
C20 C21 1.405(5) . ? 
C21 C22 1.381(6) . ? 
C21 H21A 0.9500 . ? 
C22 C23 1.394(7) . ? 
C22 H22A 0.9500 . ? 
C23 C24 1.384(6) . ? 
C23 C26 1.507(6) . ? 
C24 C25 1.396(6) . ? 
C24 H24A 0.9500 . ? 
C25 H25A 0.9500 . ? 
C26 H26A 0.9800 . ? 
C26 H26B 0.9800 . ? 
C26 H26C 0.9800 . ? 
 
loop_ 
 _geom_angle_atom_site_label_1 
 _geom_angle_atom_site_label_2 
 _geom_angle_atom_site_label_3 
 _geom_angle 
 _geom_angle_site_symmetry_1 
 _geom_angle_site_symmetry_3 
 _geom_angle_publ_flag 
S1 Ru1 N2 92.92(9) . . ? 
S1 Ru1 N1 91.36(9) . . ? 
N2 Ru1 N1 95.25(12) . . ? 
S1 Ru1 N5 177.85(8) . . ? 
N2 Ru1 N5 86.55(12) . . ? 
N1 Ru1 N5 86.62(12) . . ? 
S1 Ru1 N3 93.80(9) . . ? 
N2 Ru1 N3 86.12(12) . . ? 
N1 Ru1 N3 174.59(12) . . ? 
N5 Ru1 N3 88.24(12) . . ? 
S1 Ru1 N4 92.96(9) . . ? 
N2 Ru1 N4 173.88(12) . . ? 
N1 Ru1 N4 86.31(12) . . ? 
N5 Ru1 N4 87.64(12) . . ? 
N3 Ru1 N4 91.80(12) . . ? 
O2 S1 O1 115.38(18) . . ? 
O2 S1 Ru1 121.95(12) . . ? 
O1 S1 Ru1 122.64(13) . . ? 
Ru1 N1 H1N1 109.5 . . ? 
Ru1 N1 H2N1 109.5 . . ? 
H1N1 N1 H2N1 109.5 . . ? 
Ru1 N1 H3N1 109.5 . . ? 
H1N1 N1 H3N1 109.5 . . ? 
H2N1 N1 H3N1 109.5 . . ? 
Ru1 N2 H1N2 109.5 . . ? 
Ru1 N2 H2N2 109.5 . . ? 
H1N2 N2 H2N2 109.5 . . ? 
Ru1 N2 H3N2 109.5 . . ? 
H1N2 N2 H3N2 109.5 . . ? 
H2N2 N2 H3N2 109.5 . . ? 
Ru1 N3 H1N3 109.5 . . ? 
Ru1 N3 H2N3 109.5 . . ? 
H1N3 N3 H2N3 109.5 . . ? 
Ru1 N3 H3N3 109.5 . . ? 
H1N3 N3 H3N3 109.5 . . ? 
H2N3 N3 H3N3 109.5 . . ? 
Ru1 N4 H1N4 109.5 . . ? 
Ru1 N4 H2N4 109.5 . . ? 
H1N4 N4 H2N4 109.5 . . ? 
Ru1 N4 H3N4 109.5 . . ? 
H1N4 N4 H3N4 109.5 . . ? 
H2N4 N4 H3N4 109.5 . . ? 
C5 N5 C1 117.7(3) . . ? 
C5 N5 Ru1 122.4(3) . . ? 
C1 N5 Ru1 119.8(2) . . ? 
N5 C1 C2 121.7(4) . . ? 
N5 C1 H1A 119.1 . . ? 
C2 C1 H1A 119.1 . . ? 
F1 C2 C1 119.7(4) . . ? 
F1 C2 C3 119.2(4) . . ? 
C1 C2 C3 121.1(4) . . ? 
C2 C3 C4 116.6(4) . . ? 
C2 C3 H3B 121.7 . . ? 
C4 C3 H3B 121.7 . . ? 
C5 C4 C3 119.8(4) . . ? 
C5 C4 H4D 120.1 . . ? 
C3 C4 H4D 120.1 . . ? 
N5 C5 C4 123.1(4) . . ? 
N5 C5 H5B 118.5 . . ? 
C4 C5 H5B 118.5 . . ? 
O3 S2 O5 112.8(2) . . ? 
O3 S2 O4 113.0(2) . . ? 
O5 S2 O4 112.0(2) . . ? 
O3 S2 C20 106.13(18) . . ? 
O5 S2 C20 105.99(18) . . ? 
O4 S2 C20 106.23(17) . . ? 
C15 C10 C11 120.3(3) . . ? 
C15 C10 S3 121.0(3) . . ? 
C11 C10 S3 118.7(3) . . ? 
C12 C11 C10 119.3(3) . . ? 
C12 C11 H11A 120.4 . . ? 
C10 C11 H11A 120.4 . . ? 
C11 C12 C13 120.9(4) . . ? 
C11 C12 H12A 119.6 . . ? 
C13 C12 H12A 119.6 . . ? 
C14 C13 C12 118.3(3) . . ? 
C14 C13 C16 120.9(4) . . ? 
C12 C13 C16 120.7(4) . . ? 
C13 C14 C15 121.7(4) . . ? 
C13 C14 H14A 119.1 . . ? 
C15 C14 H14A 119.2 . . ? 
C14 C15 C10 119.5(3) . . ? 
C14 C15 H15A 120.2 . . ? 
C10 C15 H15A 120.2 . . ? 
C13 C16 H16A 109.5 . . ? 
C13 C16 H16B 109.5 . . ? 
H16A C16 H16B 109.5 . . ? 
C13 C16 H16C 109.5 . . ? 
H16A C16 H16C 109.5 . . ? 
H16B C16 H16C 109.5 . . ? 
O7 S3 O6 113.16(17) . . ? 
O7 S3 O8 111.52(17) . . ? 
O6 S3 O8 112.20(17) . . ? 
O7 S3 C10 108.25(16) . . ? 
O6 S3 C10 105.70(16) . . ? 
O8 S3 C10 105.45(16) . . ? 
C25 C20 C21 120.5(3) . . ? 
C25 C20 S2 121.0(3) . . ? 
C21 C20 S2 118.5(3) . . ? 
C22 C21 C20 119.1(4) . . ? 
C22 C21 H21A 120.5 . . ? 
C20 C21 H21A 120.5 . . ? 
C21 C22 C23 121.4(4) . . ? 
C21 C22 H22A 119.3 . . ? 
C23 C22 H22A 119.3 . . ? 
C24 C23 C22 117.9(4) . . ? 
C24 C23 C26 121.1(4) . . ? 
C22 C23 C26 121.0(4) . . ? 
C23 C24 C25 121.7(4) . . ? 
C23 C24 H24A 119.2 . . ? 
C25 C24 H24A 119.2 . . ? 
C20 C25 C24 119.3(4) . . ? 
C20 C25 H25A 120.4 . . ? 
C24 C25 H25A 120.4 . . ? 
C23 C26 H26A 109.5 . . ? 
C23 C26 H26B 109.5 . . ? 
H26A C26 H26B 109.5 . . ? 
C23 C26 H26C 109.5 . . ? 
H26A C26 H26C 109.5 . . ? 
H26B C26 H26C 109.5 . . ? 
 
_diffrn_measured_fraction_theta_max    0.979 
_diffrn_reflns_theta_full              31.71 
_diffrn_measured_fraction_theta_full   0.979 
_refine_diff_density_max    6.094 
_refine_diff_density_min   -1.122 
_refine_diff_density_rms    0.196 

# start Validation Reply Form
_vrf_DIFMX02_xtal3darkinv
;
PROBLEM: The maximum difference density is > 0.1*ZMAX*0.75
RESPONSE: A correction for absorption was not performed 
owing to the need to mitigate any mistaken absorption correction effects from real intensity sought around 
heavy atoms in the light-induced crystal structure and
this dark state structure needs to be a like-for-like
reference to that photo-induced structure.
;
_vrf_PLAT971_xtal3darkinv
;
PROBLEM: Check Calcd Resid. Dens.  2.46Ang From O8              6.26 eA-3  
RESPONSE: A correction for absorption was not performed 
owing to the need to mitigate any mistaken absorption correction effects from real intensity sought around 
heavy atoms in the light-induced crystal structure and
this dark state structure needs to be a like-for-like
reference to that photo-induced structure.
;
_vrf_PLAT094_xtal3darkinv
;
PROBLEM: Ratio of Maximum / Minimum Residual Density ....       5.43 Report
RESPONSE: A correction for absorption was not performed 
owing to the need to mitigate any mistaken absorption correction effects from real intensity sought around 
heavy atoms in the light-induced crystal structure and
this dark state structure needs to be a like-for-like
reference to that photo-induced structure.
;
_vrf_PLAT097_xtal3darkinv
;
PROBLEM: Large Reported Max.  (Positive) Residual Density       6.09 eA-3  
RESPONSE: A correction for absorption was not performed 
owing to the need to mitigate any mistaken absorption correction effects from real intensity sought around 
heavy atoms in the light-induced crystal structure and
this dark state structure needs to be a like-for-like
reference to that photo-induced structure.
;
_vrf_PLAT029_xtal3darkinv
;
PROBLEM: _diffrn_measured_fraction_theta_full value Low .      0.979 Why?  
RESPONSE: Data were acquired with a higher than usual 
theta (31.7 deg). So this incompleteness is 
understandable at this resolution.
;
_vrf_PLAT911_xtal3darkinv
;
PROBLEM: Missing FCF Refl Between Thmin & STh/L=    0.600          8 Report
RESPONSE: 8 rogue reflections were manually omitted. 
;
#  end Validation Reply Form
