# Supplementary material for: Structural Capture of η1-OSO to η2-(OS)O Coordination Isomerism in a New Ruthenium-Based SO2-Linkage Photoisomer That Exhibits Single-Crystal Optical Actuation
Source: J Phys Chem C Nanomater Interfaces. 2022 Mar 29;126(13):6047–59. doi: 10.1021/acs.jpcc.2c00170 (PMC9098168; doi:10.1021/acs.jpcc.2c00170)
Supplement: Supplementary file 4 — jp2c00170_si_004.cif [file jp2c00170_si_004.cif]

 
data_xtal3light2fix 
 
_audit_creation_method            SHELXL-97 
_chemical_name_systematic 
; 
 ? 
; 
_chemical_name_common             ? 
_chemical_melting_point           ? 
_chemical_formula_moiety          ? 
_chemical_formula_sum 
 'C19 H30 F N5 O8 Ru S3' 
_chemical_formula_weight          672.73 
 
loop_ 
 _atom_type_symbol 
 _atom_type_description 
 _atom_type_scat_dispersion_real 
 _atom_type_scat_dispersion_imag 
 _atom_type_scat_source 
 'C'  'C'   0.0033   0.0016 
 'International Tables Vol C Tables 4.2.6.8 and 6.1.1.4' 
 'H'  'H'   0.0000   0.0000 
 'International Tables Vol C Tables 4.2.6.8 and 6.1.1.4' 
 'N'  'N'   0.0061   0.0033 
 'International Tables Vol C Tables 4.2.6.8 and 6.1.1.4' 
 'O'  'O'   0.0106   0.0060 
 'International Tables Vol C Tables 4.2.6.8 and 6.1.1.4' 
 'F'  'F'   0.0171   0.0103 
 'International Tables Vol C Tables 4.2.6.8 and 6.1.1.4' 
 'S'  'S'   0.1246   0.1234 
 'International Tables Vol C Tables 4.2.6.8 and 6.1.1.4' 
 'Ru'  'Ru'  -1.2594   0.8363 
 'International Tables Vol C Tables 4.2.6.8 and 6.1.1.4' 
 
_symmetry_cell_setting            triclinic
_symmetry_space_group_name_H-M    P-1
 
loop_ 
 _symmetry_equiv_pos_as_xyz 
 'x, y, z' 
 '-x, -y, -z' 
 
_cell_length_a                    8.356(3) 
_cell_length_b                    12.340(4) 
_cell_length_c                    13.367(4) 
_cell_angle_alpha                 101.262(5) 
_cell_angle_beta                  98.836(5) 
_cell_angle_gamma                 90.622(5) 
_cell_volume                      1334.5(8) 
_cell_formula_units_Z             2 
_cell_measurement_temperature     100(2) 
_cell_measurement_reflns_used     9956
_cell_measurement_theta_min       2.46
_cell_measurement_theta_max       30.97
 
_exptl_crystal_description        plate 
_exptl_crystal_colour             'dark grey'
_exptl_crystal_size_max           0.4
_exptl_crystal_size_mid           0.1
_exptl_crystal_size_min           0.075
_exptl_crystal_density_meas       ? 
_exptl_crystal_density_diffrn     1.682 
_exptl_crystal_density_method     'not measured' 
_exptl_crystal_F_000              680 
_exptl_absorpt_coefficient_mu     0.884 
_exptl_absorpt_correction_type    none
_exptl_absorpt_correction_T_min   ? 
_exptl_absorpt_correction_T_max   ? 
_exptl_absorpt_process_details    ? 
 
_exptl_special_details 
; 
 ? 
; 
 
_diffrn_ambient_temperature       100(2) 
_diffrn_radiation_wavelength      0.71073 
_diffrn_radiation_type            MoK\a 
_diffrn_radiation_source          'fine-focus sealed tube' 
_diffrn_radiation_monochromator   graphite 
_diffrn_measurement_device_type   'CCD area detector'
_diffrn_measurement_method        'omega and phi scans'
_diffrn_detector_area_resol_mean  ? 
_diffrn_standards_number          ? 
_diffrn_standards_interval_count  ? 
_diffrn_standards_interval_time   ? 
_diffrn_standards_decay_%         ? 
_diffrn_reflns_number             20902 
_diffrn_reflns_av_R_equivalents   0.0974 
_diffrn_reflns_av_sigmaI/netI     0.1061 
_diffrn_reflns_limit_h_min        -12 
_diffrn_reflns_limit_h_max        12 
_diffrn_reflns_limit_k_min        -17 
_diffrn_reflns_limit_k_max        18 
_diffrn_reflns_limit_l_min        -19 
_diffrn_reflns_limit_l_max        19 
_diffrn_reflns_theta_min          2.06 
_diffrn_reflns_theta_max          31.35 
_reflns_number_total              8521 
_reflns_number_gt                 5831 
_reflns_threshold_expression      >2sigma(I) 
 
_computing_data_collection        'Bruker SMART' 
_computing_cell_refinement        'Bruker SMART' 
_computing_data_reduction         'Bruker SAINT' 
_computing_structure_solution     'SHELXS-97 (Sheldrick, 1990)' 
_computing_structure_refinement   'SHELXL-97 (Sheldrick, 1997)' 
_computing_molecular_graphics     'Bruker SHELXTL' 
_computing_publication_material   'Bruker SHELXTL' 
 
_refine_special_details 
; 
 Refinement of F^2^ against ALL reflections.  The weighted R-factor wR and 
 goodness of fit S are based on F^2^, conventional R-factors R are based 
 on F, with F set to zero for negative F^2^. The threshold expression of 
 F^2^ > 2sigma(F^2^) is used only for calculating R-factors(gt) etc. and is 
 not relevant to the choice of reflections for refinement.  R-factors based 
 on F^2^ are statistically about twice as large as those based on F, and R- 
 factors based on ALL data will be even larger. 
; 
 
_refine_ls_structure_factor_coef  Fsqd  
_refine_ls_matrix_type            full 
_refine_ls_weighting_scheme       calc  
_refine_ls_weighting_details 
 'calc w=1/[\s^2^(Fo^2^)+(0.0331P)^2^+2.3360P] where P=(Fo^2^+2Fc^2^)/3' 
_atom_sites_solution_primary      patterson 
_atom_sites_solution_secondary    difmap 
_atom_sites_solution_hydrogens    geom 
_refine_ls_hydrogen_treatment     mixed 
_refine_ls_extinction_method      none 
_refine_ls_extinction_coef        ? 
_refine_ls_number_reflns          8521 
_refine_ls_number_parameters      364 
_refine_ls_number_restraints      2 
_refine_ls_R_factor_all           0.1106 
_refine_ls_R_factor_gt            0.0705 
_refine_ls_wR_factor_ref          0.1740 
_refine_ls_wR_factor_gt           0.1579 
_refine_ls_goodness_of_fit_ref    1.048 
_refine_ls_restrained_S_all       1.047 
_refine_ls_shift/su_max           0.001 
_refine_ls_shift/su_mean          0.000 
 
loop_ 
 _atom_site_label 
 _atom_site_type_symbol 
 _atom_site_fract_x 
 _atom_site_fract_y 
 _atom_site_fract_z 
 _atom_site_U_iso_or_equiv 
 _atom_site_adp_type 
 _atom_site_occupancy 
 _atom_site_symmetry_multiplicity 
 _atom_site_calc_flag 
 _atom_site_refinement_flags 
 _atom_site_disorder_assembly 
 _atom_site_disorder_group 
Ru1 Ru 0.77081(5) 0.77059(3) 0.53012(3) 0.01988(11) Uani 1 1 d . . . 
S1 S 0.8090(14) 0.9173(10) 0.6530(8) 0.065(3) Uani 0.297(6) 1 d PD A 1 
O1 O 0.851(4) 0.8967(19) 0.7520(14) 0.106(10) Uani 0.297(6) 1 d PD A 1 
O2 O 0.784(4) 1.0276(14) 0.643(2) 0.089(9) Uiso 0.297(6) 1 d PD A 1 
S1A S 0.8191(2) 0.99590(15) 0.70486(14) 0.0249(6) Uani 0.703(6) 1 d P A 2 
O1A O 0.8260(10) 0.8737(7) 0.6668(7) 0.0279(16) Uani 0.703(6) 1 d P A 2 
O2A O 0.7693(7) 1.0582(5) 0.6260(5) 0.0276(13) Uiso 0.703(6) 1 d P A 2 
N1 N 0.5863(5) 0.8654(3) 0.4656(3) 0.0235(8) Uani 1 1 d . A . 
H1N1 H 0.5348 0.9021 0.5166 0.023(14) Uiso 1 1 calc R . . 
H2N1 H 0.5136 0.8197 0.4178 0.012(12) Uiso 1 1 calc R . . 
H3N1 H 0.6315 0.9151 0.4348 0.06(2) Uiso 1 1 calc R . . 
N2 N 0.9562(5) 0.8395(4) 0.4677(4) 0.0292(9) Uani 1 1 d . A . 
H1N2 H 1.0048 0.7845 0.4290 0.043(19) Uiso 1 1 calc R . . 
H2N2 H 1.0310 0.8773 0.5200 0.05(2) Uiso 1 1 calc R . . 
H3N2 H 0.9127 0.8866 0.4273 0.041(19) Uiso 1 1 calc R . . 
N3 N 0.9549(5) 0.6738(4) 0.5933(3) 0.0263(9) Uani 1 1 d . A . 
H1N3 H 1.0065 0.6379 0.5420 0.042(19) Uiso 1 1 calc R . . 
H2N3 H 0.9093 0.6235 0.6231 0.06(2) Uiso 1 1 calc R . . 
H3N3 H 1.0278 0.7188 0.6417 0.039(18) Uiso 1 1 calc R . . 
N4 N 0.5811(5) 0.6960(3) 0.5869(3) 0.0220(8) Uani 1 1 d . A . 
H1N4 H 0.5384 0.7480 0.6324 0.026(15) Uiso 1 1 calc R . . 
H2N4 H 0.6216 0.6416 0.6194 0.06(2) Uiso 1 1 calc R . . 
H3N4 H 0.5023 0.6666 0.5332 0.05(2) Uiso 1 1 calc R . . 
N5 N 0.7275(5) 0.6494(3) 0.3974(3) 0.0188(7) Uiso 1 1 d . A . 
C1 C 0.7030(7) 0.6765(4) 0.3027(4) 0.0302(11) Uani 1 1 d . . . 
H1A H 0.7107 0.7521 0.2979 0.036 Uiso 1 1 calc R A . 
C2 C 0.6675(8) 0.5981(5) 0.2144(5) 0.0373(13) Uani 1 1 d . A . 
F1 F 0.6439(6) 0.6283(3) 0.1229(3) 0.0557(11) Uani 1 1 d . . . 
C3 C 0.6574(8) 0.4861(5) 0.2164(5) 0.0409(14) Uani 1 1 d . . . 
H3B H 0.6340 0.4313 0.1549 0.049 Uiso 1 1 calc R A . 
C4 C 0.6838(7) 0.4586(4) 0.3148(5) 0.0324(12) Uani 1 1 d . A . 
H4D H 0.6778 0.3833 0.3212 0.039 Uiso 1 1 calc R . . 
C5 C 0.7184(6) 0.5413(4) 0.4021(4) 0.0260(10) Uani 1 1 d . . . 
H5B H 0.7364 0.5213 0.4679 0.031 Uiso 1 1 calc R A . 
S2 S 0.77927(14) 0.40886(10) 0.66720(10) 0.0227(2) Uani 1 1 d . . . 
O3 O 0.6361(5) 0.3415(4) 0.6161(3) 0.0381(9) Uani 1 1 d . . . 
O4 O 0.7499(5) 0.5270(3) 0.6842(3) 0.0358(9) Uani 1 1 d . . . 
O5 O 0.9200(5) 0.3816(4) 0.6166(3) 0.0382(9) Uani 1 1 d . . . 
C10 C 0.3320(6) 1.0101(4) 0.8266(4) 0.0232(9) Uani 1 1 d . . . 
C11 C 0.2316(7) 0.9936(4) 0.8973(4) 0.0312(11) Uani 1 1 d . . . 
H11A H 0.1471 0.9378 0.8783 0.037 Uiso 1 1 calc R . . 
C12 C 0.2570(8) 1.0597(5) 0.9953(5) 0.0368(13) Uani 1 1 d . . . 
H12A H 0.1917 1.0463 1.0442 0.044 Uiso 1 1 calc R . . 
C13 C 0.3738(7) 1.1442(5) 1.0240(4) 0.0347(12) Uani 1 1 d . . . 
C14 C 0.4707(8) 1.1589(5) 0.9535(5) 0.0425(15) Uani 1 1 d . . . 
H14A H 0.5533 1.2161 0.9724 0.051 Uiso 1 1 calc R . . 
C15 C 0.4520(7) 1.0929(5) 0.8553(5) 0.0374(13) Uani 1 1 d . . . 
H15A H 0.5214 1.1048 0.8081 0.045 Uiso 1 1 calc R . . 
C16 C 0.3978(9) 1.2179(6) 1.1305(5) 0.0479(16) Uani 1 1 d . . . 
H16A H 0.4807 1.2760 1.1344 0.072 Uiso 1 1 calc R . . 
H16B H 0.4329 1.1736 1.1827 0.072 Uiso 1 1 calc R . . 
H16C H 0.2955 1.2517 1.1434 0.072 Uiso 1 1 calc R . . 
S3 S 0.29767(15) 0.92869(10) 0.70064(10) 0.0246(2) Uani 1 1 d . . . 
O6 O 0.4526(5) 0.9276(4) 0.6639(3) 0.0444(11) Uani 1 1 d . . . 
O7 O 0.2385(5) 0.8195(3) 0.7070(3) 0.0340(9) Uani 1 1 d . . . 
O8 O 0.1774(6) 0.9866(4) 0.6418(3) 0.0439(11) Uani 1 1 d . . . 
C20 C 0.8264(6) 0.3779(4) 0.7927(4) 0.0248(10) Uani 1 1 d . . . 
C21 C 0.9086(12) 0.2843(6) 0.8052(6) 0.062(2) Uani 1 1 d . . . 
H21A H 0.9406 0.2371 0.7472 0.074 Uiso 1 1 calc R . . 
C22 C 0.9449(12) 0.2587(7) 0.9026(6) 0.070(3) Uani 1 1 d . . . 
H22A H 1.0007 0.1934 0.9101 0.084 Uiso 1 1 calc R . . 
C23 C 0.9020(8) 0.3256(5) 0.9883(5) 0.0382(13) Uani 1 1 d . . . 
C24 C 0.8271(11) 0.4220(6) 0.9742(6) 0.058(2) Uani 1 1 d . . . 
H24A H 0.8012 0.4721 1.0325 0.070 Uiso 1 1 calc R . . 
C25 C 0.7886(10) 0.4474(5) 0.8765(5) 0.0489(18) Uani 1 1 d . . . 
H25A H 0.7357 0.5137 0.8687 0.059 Uiso 1 1 calc R . . 
C26 C 0.9430(10) 0.2987(6) 1.0942(5) 0.0507(17) Uani 1 1 d . . . 
H26A H 1.0087 0.2331 1.0902 0.076 Uiso 1 1 calc R . . 
H26B H 0.8428 0.2840 1.1198 0.076 Uiso 1 1 calc R . . 
H26C H 1.0042 0.3614 1.1414 0.076 Uiso 1 1 calc R . . 
 
loop_ 
 _atom_site_aniso_label 
 _atom_site_aniso_U_11 
 _atom_site_aniso_U_22 
 _atom_site_aniso_U_33 
 _atom_site_aniso_U_23 
 _atom_site_aniso_U_13 
 _atom_site_aniso_U_12 
Ru1 0.01866(18) 0.01579(17) 0.0261(2) 0.00740(13) 0.00211(13) 0.00357(12) 
S1 0.048(4) 0.087(8) 0.043(5) -0.018(5) -0.004(3) 0.027(5) 
O1 0.14(2) 0.063(14) 0.10(2) 0.031(14) -0.040(17) 0.025(15) 
S1A 0.0277(10) 0.0220(10) 0.0237(10) 0.0017(7) 0.0037(7) 0.0000(6) 
O1A 0.017(3) 0.034(4) 0.030(4) 0.004(3) -0.004(3) -0.001(3) 
N1 0.023(2) 0.0205(19) 0.029(2) 0.0095(16) 0.0030(16) 0.0071(15) 
N2 0.029(2) 0.023(2) 0.037(2) 0.0083(19) 0.0042(19) -0.0027(17) 
N3 0.021(2) 0.027(2) 0.031(2) 0.0101(18) -0.0011(17) 0.0027(16) 
N4 0.0211(19) 0.0233(19) 0.0218(19) 0.0066(16) 0.0011(15) 0.0013(15) 
C1 0.034(3) 0.027(3) 0.031(3) 0.010(2) 0.007(2) 0.006(2) 
C2 0.041(3) 0.036(3) 0.036(3) 0.009(2) 0.010(3) 0.007(2) 
F1 0.086(3) 0.048(2) 0.034(2) 0.0083(17) 0.010(2) 0.015(2) 
C3 0.049(4) 0.032(3) 0.042(3) 0.003(2) 0.013(3) -0.004(3) 
C4 0.032(3) 0.021(2) 0.046(3) 0.008(2) 0.013(2) 0.006(2) 
C5 0.017(2) 0.025(2) 0.038(3) 0.012(2) 0.0011(19) 0.0007(17) 
S2 0.0209(5) 0.0197(5) 0.0285(6) 0.0097(5) 0.0002(4) 0.0018(4) 
O3 0.031(2) 0.047(2) 0.035(2) 0.0140(18) -0.0068(17) -0.0092(18) 
O4 0.048(2) 0.0245(18) 0.039(2) 0.0177(16) 0.0046(18) 0.0108(17) 
O5 0.029(2) 0.049(2) 0.041(2) 0.0126(19) 0.0117(17) 0.0090(18) 
C10 0.023(2) 0.018(2) 0.027(2) 0.0076(18) -0.0020(18) 0.0040(17) 
C11 0.028(3) 0.026(2) 0.039(3) 0.006(2) 0.003(2) 0.001(2) 
C12 0.043(3) 0.031(3) 0.037(3) 0.005(2) 0.011(3) 0.005(2) 
C13 0.040(3) 0.026(3) 0.033(3) 0.002(2) -0.008(2) 0.010(2) 
C14 0.035(3) 0.037(3) 0.049(4) 0.010(3) -0.012(3) -0.011(3) 
C15 0.028(3) 0.040(3) 0.042(3) 0.011(3) -0.001(2) -0.007(2) 
C16 0.053(4) 0.038(3) 0.043(4) -0.005(3) -0.010(3) 0.012(3) 
S3 0.0259(6) 0.0243(6) 0.0250(6) 0.0094(5) 0.0031(5) 0.0022(5) 
O6 0.039(2) 0.055(3) 0.040(2) 0.005(2) 0.0150(19) 0.000(2) 
O7 0.038(2) 0.0273(19) 0.034(2) 0.0053(16) -0.0019(17) -0.0016(16) 
O8 0.050(3) 0.046(3) 0.032(2) 0.0118(19) -0.0091(19) 0.017(2) 
C20 0.023(2) 0.023(2) 0.029(2) 0.0117(19) -0.0040(18) 0.0027(18) 
C21 0.105(7) 0.040(4) 0.037(4) 0.011(3) -0.001(4) 0.037(4) 
C22 0.110(7) 0.049(4) 0.042(4) 0.011(3) -0.017(4) 0.035(5) 
C23 0.040(3) 0.036(3) 0.038(3) 0.014(2) -0.003(2) -0.004(2) 
C24 0.096(6) 0.047(4) 0.039(4) 0.015(3) 0.024(4) 0.025(4) 
C25 0.081(5) 0.036(3) 0.040(3) 0.021(3) 0.022(3) 0.031(3) 
C26 0.059(4) 0.048(4) 0.046(4) 0.021(3) -0.002(3) -0.006(3) 
 
_geom_special_details 
; 
 All esds (except the esd in the dihedral angle between two l.s. planes) 
 are estimated using the full covariance matrix.  The cell esds are taken 
 into account individually in the estimation of esds in distances, angles 
 and torsion angles; correlations between esds in cell parameters are only 
 used when they are defined by crystal symmetry.  An approximate (isotropic) 
 treatment of cell esds is used for estimating esds involving l.s. planes. 
; 
 
loop_ 
 _geom_bond_atom_site_label_1 
 _geom_bond_atom_site_label_2 
 _geom_bond_distance 
 _geom_bond_site_symmetry_2 
 _geom_bond_publ_flag 
Ru1 O1A 1.998(9) . ? 
Ru1 N5 2.066(4) . ? 
Ru1 N2 2.113(4) . ? 
Ru1 N1 2.125(4) . ? 
Ru1 N3 2.131(4) . ? 
Ru1 N4 2.132(4) . ? 
Ru1 S1 2.178(11) . ? 
S1 O1 1.389(10) . ? 
S1 O2 1.407(10) . ? 
S1A O2A 1.437(7) . ? 
S1A O1A 1.499(8) . ? 
N1 H1N1 0.9100 . ? 
N1 H2N1 0.9100 . ? 
N1 H3N1 0.9100 . ? 
N2 H1N2 0.9100 . ? 
N2 H2N2 0.9100 . ? 
N2 H3N2 0.9100 . ? 
N3 H1N3 0.9100 . ? 
N3 H2N3 0.9100 . ? 
N3 H3N3 0.9100 . ? 
N4 H1N4 0.9100 . ? 
N4 H2N4 0.9100 . ? 
N4 H3N4 0.9100 . ? 
N5 C5 1.350(6) . ? 
N5 C1 1.357(6) . ? 
C1 C2 1.363(8) . ? 
C1 H1A 0.9500 . ? 
C2 F1 1.335(7) . ? 
C2 C3 1.388(8) . ? 
C3 C4 1.408(9) . ? 
C3 H3B 0.9500 . ? 
C4 C5 1.383(8) . ? 
C4 H4D 0.9500 . ? 
C5 H5B 0.9500 . ? 
S2 O3 1.447(4) . ? 
S2 O5 1.455(4) . ? 
S2 O4 1.460(4) . ? 
S2 C20 1.779(5) . ? 
C10 C15 1.380(7) . ? 
C10 C11 1.397(7) . ? 
C10 S3 1.764(5) . ? 
C11 C12 1.386(8) . ? 
C11 H11A 0.9500 . ? 
C12 C13 1.376(8) . ? 
C12 H12A 0.9500 . ? 
C13 C14 1.369(9) . ? 
C13 C16 1.516(8) . ? 
C14 C15 1.389(9) . ? 
C14 H14A 0.9500 . ? 
C15 H15A 0.9500 . ? 
C16 H16A 0.9800 . ? 
C16 H16B 0.9800 . ? 
C16 H16C 0.9800 . ? 
S3 O6 1.452(4) . ? 
S3 O7 1.453(4) . ? 
S3 O8 1.460(4) . ? 
C20 C25 1.353(8) . ? 
C20 C21 1.376(8) . ? 
C21 C22 1.388(10) . ? 
C21 H21A 0.9500 . ? 
C22 C23 1.374(10) . ? 
C22 H22A 0.9500 . ? 
C23 C24 1.382(9) . ? 
C23 C26 1.506(9) . ? 
C24 C25 1.393(9) . ? 
C24 H24A 0.9500 . ? 
C25 H25A 0.9500 . ? 
C26 H26A 0.9800 . ? 
C26 H26B 0.9800 . ? 
C26 H26C 0.9800 . ? 
 
loop_ 
 _geom_angle_atom_site_label_1 
 _geom_angle_atom_site_label_2 
 _geom_angle_atom_site_label_3 
 _geom_angle 
 _geom_angle_site_symmetry_1 
 _geom_angle_site_symmetry_3 
 _geom_angle_publ_flag 
O1A Ru1 N5 173.0(2) . . ? 
O1A Ru1 N2 93.1(3) . . ? 
N5 Ru1 N2 88.67(17) . . ? 
O1A Ru1 N1 96.6(3) . . ? 
N5 Ru1 N1 89.96(16) . . ? 
N2 Ru1 N1 94.30(17) . . ? 
O1A Ru1 N3 84.0(3) . . ? 
N5 Ru1 N3 89.35(17) . . ? 
N2 Ru1 N3 85.78(18) . . ? 
N1 Ru1 N3 179.30(18) . . ? 
O1A Ru1 N4 89.4(3) . . ? 
N5 Ru1 N4 88.87(15) . . ? 
N2 Ru1 N4 177.52(17) . . ? 
N1 Ru1 N4 85.47(16) . . ? 
N3 Ru1 N4 94.41(16) . . ? 
O1A Ru1 S1 16.2(3) . . ? 
N5 Ru1 S1 170.6(3) . . ? 
N2 Ru1 S1 86.2(4) . . ? 
N1 Ru1 S1 82.6(3) . . ? 
N3 Ru1 S1 98.1(3) . . ? 
N4 Ru1 S1 96.2(4) . . ? 
O1 S1 O2 117.7(18) . . ? 
O1 S1 Ru1 115.0(13) . . ? 
O2 S1 Ru1 127.1(14) . . ? 
O2A S1A O1A 115.0(4) . . ? 
S1A O1A Ru1 135.3(5) . . ? 
Ru1 N1 H1N1 109.5 . . ? 
Ru1 N1 H2N1 109.5 . . ? 
H1N1 N1 H2N1 109.5 . . ? 
Ru1 N1 H3N1 109.5 . . ? 
H1N1 N1 H3N1 109.5 . . ? 
H2N1 N1 H3N1 109.5 . . ? 
Ru1 N2 H1N2 109.5 . . ? 
Ru1 N2 H2N2 109.5 . . ? 
H1N2 N2 H2N2 109.5 . . ? 
Ru1 N2 H3N2 109.5 . . ? 
H1N2 N2 H3N2 109.5 . . ? 
H2N2 N2 H3N2 109.5 . . ? 
Ru1 N3 H1N3 109.5 . . ? 
Ru1 N3 H2N3 109.5 . . ? 
H1N3 N3 H2N3 109.5 . . ? 
Ru1 N3 H3N3 109.5 . . ? 
H1N3 N3 H3N3 109.5 . . ? 
H2N3 N3 H3N3 109.5 . . ? 
Ru1 N4 H1N4 109.5 . . ? 
Ru1 N4 H2N4 109.5 . . ? 
H1N4 N4 H2N4 109.5 . . ? 
Ru1 N4 H3N4 109.5 . . ? 
H1N4 N4 H3N4 109.5 . . ? 
H2N4 N4 H3N4 109.5 . . ? 
C5 N5 C1 117.9(4) . . ? 
C5 N5 Ru1 121.2(3) . . ? 
C1 N5 Ru1 120.9(3) . . ? 
N5 C1 C2 121.8(5) . . ? 
N5 C1 H1A 119.1 . . ? 
C2 C1 H1A 119.1 . . ? 
F1 C2 C1 119.8(5) . . ? 
F1 C2 C3 118.4(6) . . ? 
C1 C2 C3 121.8(6) . . ? 
C2 C3 C4 116.2(6) . . ? 
C2 C3 H3B 121.9 . . ? 
C4 C3 H3B 121.9 . . ? 
C5 C4 C3 119.8(5) . . ? 
C5 C4 H4D 120.1 . . ? 
C3 C4 H4D 120.1 . . ? 
N5 C5 C4 122.6(5) . . ? 
N5 C5 H5B 118.7 . . ? 
C4 C5 H5B 118.7 . . ? 
O3 S2 O5 112.7(3) . . ? 
O3 S2 O4 112.5(3) . . ? 
O5 S2 O4 112.5(3) . . ? 
O3 S2 C20 106.5(2) . . ? 
O5 S2 C20 106.6(2) . . ? 
O4 S2 C20 105.4(2) . . ? 
C15 C10 C11 119.4(5) . . ? 
C15 C10 S3 121.1(4) . . ? 
C11 C10 S3 119.4(4) . . ? 
C12 C11 C10 119.0(5) . . ? 
C12 C11 H11A 120.5 . . ? 
C10 C11 H11A 120.5 . . ? 
C13 C12 C11 122.1(6) . . ? 
C13 C12 H12A 119.0 . . ? 
C11 C12 H12A 119.0 . . ? 
C14 C13 C12 117.8(5) . . ? 
C14 C13 C16 120.5(6) . . ? 
C12 C13 C16 121.7(6) . . ? 
C13 C14 C15 122.0(5) . . ? 
C13 C14 H14A 119.0 . . ? 
C15 C14 H14A 119.0 . . ? 
C10 C15 C14 119.6(6) . . ? 
C10 C15 H15A 120.2 . . ? 
C14 C15 H15A 120.2 . . ? 
C13 C16 H16A 109.5 . . ? 
C13 C16 H16B 109.5 . . ? 
H16A C16 H16B 109.5 . . ? 
C13 C16 H16C 109.5 . . ? 
H16A C16 H16C 109.5 . . ? 
H16B C16 H16C 109.5 . . ? 
O6 S3 O7 113.1(3) . . ? 
O6 S3 O8 111.8(3) . . ? 
O7 S3 O8 112.4(3) . . ? 
O6 S3 C10 105.7(3) . . ? 
O7 S3 C10 108.0(2) . . ? 
O8 S3 C10 105.2(2) . . ? 
C25 C20 C21 119.5(5) . . ? 
C25 C20 S2 120.9(4) . . ? 
C21 C20 S2 119.5(5) . . ? 
C20 C21 C22 120.1(7) . . ? 
C20 C21 H21A 120.0 . . ? 
C22 C21 H21A 120.0 . . ? 
C23 C22 C21 121.5(7) . . ? 
C23 C22 H22A 119.2 . . ? 
C21 C22 H22A 119.2 . . ? 
C22 C23 C24 117.1(6) . . ? 
C22 C23 C26 121.6(6) . . ? 
C24 C23 C26 121.2(6) . . ? 
C23 C24 C25 121.5(6) . . ? 
C23 C24 H24A 119.3 . . ? 
C25 C24 H24A 119.3 . . ? 
C20 C25 C24 120.2(6) . . ? 
C20 C25 H25A 119.9 . . ? 
C24 C25 H25A 119.9 . . ? 
C23 C26 H26A 109.5 . . ? 
C23 C26 H26B 109.5 . . ? 
H26A C26 H26B 109.5 . . ? 
C23 C26 H26C 109.5 . . ? 
H26A C26 H26C 109.5 . . ? 
H26B C26 H26C 109.5 . . ? 
 
_diffrn_measured_fraction_theta_max    0.971 
_diffrn_reflns_theta_full              31.35 
_diffrn_measured_fraction_theta_full   0.971 
_refine_diff_density_max    1.841 
_refine_diff_density_min   -1.683 
_refine_diff_density_rms    0.164 

# start Validation Reply Form
_vrf_PLAT201_xtal3light2fix
;
PROBLEM: Isotropic non-H Atoms in Main Residue(s) .......          2 Report
RESPONSE: This is a light-induced crystal structure where
the light-activated part of the compound is an SO2 ligand.
This ligand contains is modelled as being markedly disordered. 
Its minor component will contain isotropic ADPs as that is 
within the practical limit of their refinement.
;
_vrf_PLAT029_xtal3light2fix
;
PROBLEM: _diffrn_measured_fraction_theta_full value Low .      0.971 Why?  
RESPONSE: Data were acquired with a higher than usual 
theta (31.7 deg). So this incompleteness is 
understandable at this resolution.
;
_vrf_PLAT220_xtal3light2fix
;
PROBLEM: NonSolvent   Resd 1  O   Ueq(max)/Ueq(min) Range        3.8 Ratio 
RESPONSE: This is a light-induced crystal structure where
the light-activated part of the compound is an SO2 ligand.
This ligand contains is modelled as being markedly disordered. 
One of the arene rings also has high ADPs owing to its role in
nanooptomechanical transduction. Overall, high and elongated
ADPs result in multiple cases, which reflects the chemistry
of the matter.
;
_vrf_PLAT222_xtal3light2fix
;
PROBLEM: NonSolvent Resd 1  H   Uiso(max)/Uiso(min) Range        5.0 Ratio 
RESPONSE: This is a light-induced crystal structure where
the light-activated part of the compound is an SO2 ligand.
This ligand contains is modelled as being markedly disordered. 
One of the arene rings also has high ADPs owing to its role in
nanooptomechanical transduction. Overall, high and elongated
ADPs result in multiple cases, which reflects the chemistry
of the matter.
;
_vrf_PLAT241_xtal3light2fix
;
PROBLEM: High   'MainMol' Ueq as Compared to Neighbors of        C22 Check 
RESPONSE: This is a light-induced crystal structure where
the light-activated part of the compound is an SO2 ligand.
This ligand contains is modelled as being markedly disordered. 
One of the arene rings also has high ADPs owing to its role in
nanooptomechanical transduction. Overall, high and elongated
ADPs result in multiple cases, which reflects the chemistry
of the matter.
;
_vrf_PLAT242_xtal3light2fix
;
PROBLEM: Low    'MainMol' Ueq as Compared to Neighbors of        C20 Check 
RESPONSE: This is a light-induced crystal structure where
the light-activated part of the compound is an SO2 ligand.
This ligand contains is modelled as being markedly disordered. 
One of the arene rings also has high ADPs owing to its role in
nanooptomechanical transduction. Overall, highly varying
ADPs result in multiple cases, which reflects the chemistry
of the matter.
;
_vrf_PLAT245_xtal3light2fix
;
PROBLEM: U(iso) H2N1      Smaller than U(eq) N1        by      0.012 Ang**2
RESPONSE: This is a light-induced crystal structure where
the light-activated part of the compound is an SO2 ligand.
This ligand contains is modelled as being markedly disordered. 
This has an impact on the ability to model other coordinative
ligands, such as the ammine ligands. N1 carries an ADP that 
is modest.
;
_vrf_PLAT250_xtal3light2fix
;
PROBLEM: Large U3/U1 Ratio for Average U(i,j) Tensor ....        2.4 Note  
RESPONSE: This is a light-induced crystal structure where
the light-activated part of the compound is an SO2 ligand.
This ligand contains is modelled as being markedly disordered. 
One of the arene rings also has high ADPs owing to its role in
nanooptomechanical transduction. Overall, high and elongated
ADPs result in multiple cases, which reflects the chemistry
of the matter.
;
_vrf_PLAT342_xtal3light2fix
;
PROBLEM: Low Bond Precision on  C-C Bonds ...............    0.00906 Ang.  
RESPONSE: This is a light-induced crystal structure where
one of the arene rings has high ADPs owing to its role in
nanooptomechanical transduction. Overall, high and elongated
ADPs result in lack of C-C bond precision.
;
_vrf_PLAT906_xtal3light2fix
;
PROBLEM: Large K Value in the Analysis of Variance ......      4.808 Check 
RESPONSE: This is a light-induced crystal structure where
there are a large number of weak reflections.
;
_vrf_PLAT911_xtal3light2fix
;
PROBLEM: Missing FCF Refl Between Thmin & STh/L=    0.600         29 Report
RESPONSE: 29 rogue reflections were manually omitted.
;
# end Validation Reply Form
