# Supplementary material for: Structural Capture of η1-OSO to η2-(OS)O Coordination Isomerism in a New Ruthenium-Based SO2-Linkage Photoisomer That Exhibits Single-Crystal Optical Actuation
Source: J Phys Chem C Nanomater Interfaces. 2022 Mar 29;126(13):6047–59. doi: 10.1021/acs.jpcc.2c00170 (PMC9098168; doi:10.1021/acs.jpcc.2c00170)
Supplement: Supplementary file 5 — jp2c00170_si_005.cif [file jp2c00170_si_005.cif]

 
data_110kphi1light2newgeomfix 
 
_audit_creation_method            SHELXL-97 
_chemical_name_systematic 
; 
 ? 
; 
_chemical_name_common             ? 
_chemical_melting_point           ? 
_chemical_formula_moiety          ? 
_chemical_formula_sum 
 'C19 H30 F N5 O8 Ru S3' 
_chemical_formula_weight          672.73 
 
loop_ 
 _atom_type_symbol 
 _atom_type_description 
 _atom_type_scat_dispersion_real 
 _atom_type_scat_dispersion_imag 
 _atom_type_scat_source 
 'C'  'C'   0.0033   0.0016 
 'International Tables Vol C Tables 4.2.6.8 and 6.1.1.4' 
 'H'  'H'   0.0000   0.0000 
 'International Tables Vol C Tables 4.2.6.8 and 6.1.1.4' 
 'N'  'N'   0.0061   0.0033 
 'International Tables Vol C Tables 4.2.6.8 and 6.1.1.4' 
 'O'  'O'   0.0106   0.0060 
 'International Tables Vol C Tables 4.2.6.8 and 6.1.1.4' 
 'F'  'F'   0.0171   0.0103 
 'International Tables Vol C Tables 4.2.6.8 and 6.1.1.4' 
 'S'  'S'   0.1246   0.1234 
 'International Tables Vol C Tables 4.2.6.8 and 6.1.1.4' 
 'Ru'  'Ru'  -1.2594   0.8363 
 'International Tables Vol C Tables 4.2.6.8 and 6.1.1.4' 
 
_symmetry_cell_setting            triclinic
_symmetry_space_group_name_H-M    P-1
 
loop_ 
 _symmetry_equiv_pos_as_xyz 
 'x, y, z' 
 '-x, -y, -z' 
 
_cell_length_a                    8.459(18) 
_cell_length_b                    12.384(19) 
_cell_length_c                    13.34(2) 
_cell_angle_alpha                 100.64(3) 
_cell_angle_beta                  100.15(4) 
_cell_angle_gamma                 90.53(7) 
_cell_volume                      1350(4) 
_cell_formula_units_Z             2 
_cell_measurement_temperature     110(2) 
_cell_measurement_reflns_used     821
_cell_measurement_theta_min        2.51
_cell_measurement_theta_max       26.90
 
_exptl_crystal_description        plate 
_exptl_crystal_colour             'dark grey'
_exptl_crystal_size_max           0.4
_exptl_crystal_size_mid           0.1
_exptl_crystal_size_min           0.075
_exptl_crystal_density_meas       ? 
_exptl_crystal_density_diffrn     1.655 
_exptl_crystal_density_method     'not measured' 
_exptl_crystal_F_000              688 
_exptl_absorpt_coefficient_mu     0.871 
_exptl_absorpt_correction_type    none 
_exptl_absorpt_correction_T_min   ? 
_exptl_absorpt_correction_T_max   ? 
_exptl_absorpt_process_details    ? 
 
_exptl_special_details 
; 
 ? 
; 
 
_diffrn_ambient_temperature       110(2) 
_diffrn_radiation_wavelength      0.71073 
_diffrn_radiation_type            MoK\a 
_diffrn_radiation_source          'fine-focus sealed tube' 
_diffrn_radiation_monochromator   graphite 
_diffrn_measurement_device_type   'CCD area detector'
_diffrn_measurement_method        'omega and phi scans'
_diffrn_detector_area_resol_mean  ? 
_diffrn_standards_number          ? 
_diffrn_standards_interval_count  ? 
_diffrn_standards_interval_time   ? 
_diffrn_standards_decay_%         ? 
_diffrn_reflns_number             3347 
_diffrn_reflns_av_R_equivalents   0.2514 
_diffrn_reflns_av_sigmaI/netI     0.1874 
_diffrn_reflns_limit_h_min        -11 
_diffrn_reflns_limit_h_max        3 
_diffrn_reflns_limit_k_min        -12 
_diffrn_reflns_limit_k_max        17 
_diffrn_reflns_limit_l_min        -17 
_diffrn_reflns_limit_l_max        5 
_diffrn_reflns_theta_min          3.16 
_diffrn_reflns_theta_max          31.63 
_reflns_number_total              3271 
_reflns_number_gt                 1288 
_reflns_threshold_expression      >2sigma(I) 
 
_computing_data_collection        'Bruker SMART' 
_computing_cell_refinement        'Bruker SMART' 
_computing_data_reduction         'Bruker SAINT' 
_computing_structure_solution     'SHELXS-97 (Sheldrick, 1990)' 
_computing_structure_refinement   'SHELXL-97 (Sheldrick, 1997)' 
_computing_molecular_graphics     'Bruker SHELXTL' 
_computing_publication_material   'Bruker SHELXTL' 
 
_refine_special_details 
; 
 Refinement of F^2^ against ALL reflections.  The weighted R-factor wR and 
 goodness of fit S are based on F^2^, conventional R-factors R are based 
 on F, with F set to zero for negative F^2^. The threshold expression of 
 F^2^ > 2sigma(F^2^) is used only for calculating R-factors(gt) etc. and is 
 not relevant to the choice of reflections for refinement.  R-factors based 
 on F^2^ are statistically about twice as large as those based on F, and R- 
 factors based on ALL data will be even larger. 
; 
 
_refine_ls_structure_factor_coef  Fsqd  
_refine_ls_matrix_type            full 
_refine_ls_weighting_scheme       calc  
_refine_ls_weighting_details 
 'calc w=1/[\s^2^(Fo^2^)+(0.2000P)^2^+0.0000P] where P=(Fo^2^+2Fc^2^)/3' 
_atom_sites_solution_primary      patterson
_atom_sites_solution_secondary    difmap 
_atom_sites_solution_hydrogens    geom 
_refine_ls_hydrogen_treatment     mixed 
_refine_ls_extinction_method      none 
_refine_ls_extinction_coef        ? 
_refine_ls_number_reflns          3271 
_refine_ls_number_parameters      320 
_refine_ls_number_restraints      46 
_refine_ls_R_factor_all           0.2286 
_refine_ls_R_factor_gt            0.1108 
_refine_ls_wR_factor_ref          0.3635 
_refine_ls_wR_factor_gt           0.2803 
_refine_ls_goodness_of_fit_ref    0.997 
_refine_ls_restrained_S_all       0.993 
_refine_ls_shift/su_max           0.002 
_refine_ls_shift/su_mean          0.000 
 
loop_ 
 _atom_site_label 
 _atom_site_type_symbol 
 _atom_site_fract_x 
 _atom_site_fract_y 
 _atom_site_fract_z 
 _atom_site_U_iso_or_equiv 
 _atom_site_adp_type 
 _atom_site_occupancy 
 _atom_site_symmetry_multiplicity 
 _atom_site_calc_flag 
 _atom_site_refinement_flags 
 _atom_site_disorder_assembly 
 _atom_site_disorder_group 
Ru1 Ru 1.2299(2) 0.22751(12) 0.47301(15) 0.0480(9) Uani 1 1 d . . . 
S1 S 1.203(5) 0.090(3) 0.342(3) 0.060(14) Uani 0.21(3) 1 d PDU A 1 
O1 O 1.190(10) 0.120(6) 0.244(4) 0.059(16) Uiso 0.21(3) 1 d PDU A 1 
O2 O 1.171(12) -0.024(4) 0.325(9) 0.054(17) Uiso 0.21(3) 1 d PDU A 1 
S1A' S 0.856(4) 0.955(2) 0.634(2) 0.042(7) Uani 0.28(3) 1 d PU . 2 
O1A' O 0.842(9) 0.867(5) 0.643(5) 0.042(7) Uiso 0.28(3) 1 d PU . 2 
O2A' O 0.807(9) 1.036(4) 0.622(5) 0.042(7) Uiso 0.28(3) 1 d PU . 2 
S1A S 0.831(2) 0.9867(12) 0.7027(15) 0.045(6) Uani 0.42(3) 1 d PDU B 3 
O1A O 0.815(5) 0.8637(14) 0.691(3) 0.032(7) Uiso 0.42(3) 1 d PDU . 3 
O2A O 0.738(4) 1.054(2) 0.639(2) 0.032(8) Uiso 0.42(3) 1 d PDU B 3 
N1 N 1.411(2) 0.1348(12) 0.5392(12) 0.045(4) Uiso 1 1 d . A . 
H1N1 H 1.5084 0.1666 0.5401 0.030 Uiso 1 1 calc R . . 
H2N1 H 1.4031 0.0654 0.5011 0.030 Uiso 1 1 calc R . . 
H3N1 H 1.3989 0.1322 0.6053 0.030 Uiso 1 1 calc R . . 
N2 N 1.039(3) 0.1594(13) 0.5427(13) 0.051(4) Uiso 1 1 d . A . 
H1N2 H 1.0046 0.0917 0.5053 0.030 Uiso 1 1 calc R . . 
H2N2 H 0.9556 0.2049 0.5420 0.030 Uiso 1 1 calc R . . 
H3N2 H 1.0802 0.1538 0.6093 0.030 Uiso 1 1 calc R . . 
N3 N 1.050(2) 0.3233(13) 0.4094(13) 0.049(4) Uiso 1 1 d . A . 
H1N3 H 1.0216 0.3740 0.4610 0.030 Uiso 1 1 calc R . . 
H2N3 H 0.9626 0.2792 0.3762 0.030 Uiso 1 1 calc R . . 
H3N3 H 1.0876 0.3581 0.3634 0.030 Uiso 1 1 calc R . . 
N4 N 1.411(2) 0.3087(13) 0.4129(13) 0.050(4) Uiso 1 1 d . A . 
H1N4 H 1.4678 0.2572 0.3777 0.030 Uiso 1 1 calc R . . 
H2N4 H 1.4796 0.3510 0.4665 0.030 Uiso 1 1 calc R . . 
H3N4 H 1.3630 0.3520 0.3693 0.030 Uiso 1 1 calc R . . 
N5 N 1.2868(19) 0.3414(10) 0.6019(10) 0.025(3) Uiso 1 1 d . A . 
C1 C 1.317(4) 0.322(2) 0.6972(19) 0.064(7) Uiso 1 1 d . . . 
H1A H 1.3083 0.2466 0.7018 0.077 Uiso 1 1 calc R A . 
C2 C 1.358(4) 0.390(2) 0.788(2) 0.085(12) Uani 1 1 d . A . 
F1 F 1.366(3) 0.3636(11) 0.8857(12) 0.111(8) Uani 1 1 d . . . 
C3 C 1.352(4) 0.511(2) 0.788(2) 0.077(8) Uiso 1 1 d . . . 
H3B H 1.3607 0.5656 0.8494 0.092 Uiso 1 1 calc R A . 
C4 C 1.332(3) 0.5356(17) 0.6874(16) 0.050(5) Uiso 1 1 d . A . 
H4D H 1.3448 0.6090 0.6777 0.060 Uiso 1 1 calc R . . 
C5 C 1.291(3) 0.4494(16) 0.6023(17) 0.049(5) Uiso 1 1 d . . . 
H5B H 1.2637 0.4701 0.5365 0.059 Uiso 1 1 calc R A . 
S2 S 0.7831(9) 0.4056(4) 0.6648(5) 0.049(2) Uani 1 1 d . . . 
O3 O 0.645(2) 0.3401(14) 0.6089(11) 0.072(7) Uani 1 1 d . . . 
O4 O 0.762(2) 0.5225(11) 0.6773(12) 0.070(7) Uani 1 1 d . . . 
O5 O 0.920(3) 0.3804(13) 0.6227(14) 0.074(7) Uani 1 1 d . . . 
C10 C 0.665(3) -0.0052(17) 0.1775(18) 0.036(7) Uani 1 1 d . . . 
C11 C 0.776(5) 0.003(2) 0.114(3) 0.105(17) Uani 1 1 d . . . 
H11A H 0.8638 0.0557 0.1345 0.126 Uiso 1 1 calc R . . 
C12 C 0.755(4) -0.0725(19) 0.015(2) 0.105(16) Uani 1 1 d . . . 
H12A H 0.8308 -0.0723 -0.0293 0.126 Uiso 1 1 calc R . . 
C13 C 0.626(4) -0.1428(17) -0.013(2) 0.067(11) Uani 1 1 d . . . 
C14 C 0.514(4) -0.1456(19) 0.046(2) 0.074(13) Uani 1 1 d . . . 
H14A H 0.4235 -0.1955 0.0214 0.088 Uiso 1 1 calc R . . 
C15 C 0.526(4) -0.0733(16) 0.150(2) 0.078(12) Uani 1 1 d . . . 
H15A H 0.4476 -0.0736 0.1929 0.093 Uiso 1 1 calc R . . 
C16 C 0.600(4) -0.2189(19) -0.120(2) 0.094(13) Uani 1 1 d . . . 
H16A H 0.5181 -0.2763 -0.1234 0.141 Uiso 1 1 calc R . . 
H16B H 0.7016 -0.2530 -0.1310 0.141 Uiso 1 1 calc R . . 
H16C H 0.5653 -0.1759 -0.1741 0.141 Uiso 1 1 calc R . . 
S3 S 0.6915(10) 0.0831(4) 0.3050(5) 0.058(3) Uani 1 1 d . . . 
O6 O 0.543(3) 0.0838(12) 0.3376(16) 0.093(9) Uani 1 1 d . . . 
O7 O 0.750(2) 0.1940(11) 0.2961(12) 0.065(6) Uani 1 1 d . . . 
O8 O 0.808(3) 0.0242(12) 0.3680(11) 0.077(7) Uani 1 1 d . . . 
C20 C 0.822(3) 0.3780(15) 0.793(2) 0.054(9) Uani 1 1 d . . . 
C21 C 0.876(5) 0.2768(16) 0.812(2) 0.115(12) Uani 1 1 d U . . 
H21A H 0.8854 0.2209 0.7548 0.138 Uiso 1 1 calc R . . 
C22 C 0.916(5) 0.2534(18) 0.912(2) 0.115(12) Uani 1 1 d U . . 
H22A H 0.9649 0.1862 0.9204 0.138 Uiso 1 1 calc R . . 
C23 C 0.887(3) 0.3257(17) 0.9969(16) 0.044(8) Uani 1 1 d . . . 
C24 C 0.838(5) 0.431(2) 0.979(2) 0.095(13) Uani 1 1 d . . . 
H24A H 0.8294 0.4874 1.0364 0.114 Uiso 1 1 calc R . . 
C25 C 0.803(5) 0.451(2) 0.875(2) 0.127(19) Uani 1 1 d . . . 
H25A H 0.7638 0.5209 0.8649 0.153 Uiso 1 1 calc R . . 
C26 C 0.933(4) 0.298(2) 1.104(2) 0.089(12) Uani 1 1 d . . . 
H26A H 0.9969 0.2328 1.0997 0.134 Uiso 1 1 calc R . . 
H26B H 0.8351 0.2843 1.1302 0.134 Uiso 1 1 calc R . . 
H26C H 0.9957 0.3604 1.1502 0.134 Uiso 1 1 calc R . . 
 
loop_ 
 _atom_site_aniso_label 
 _atom_site_aniso_U_11 
 _atom_site_aniso_U_22 
 _atom_site_aniso_U_33 
 _atom_site_aniso_U_23 
 _atom_site_aniso_U_13 
 _atom_site_aniso_U_12 
Ru1 0.0493(15) 0.0250(9) 0.0673(15) 0.0096(9) 0.0039(11) -0.0189(7) 
S1 0.044(16) 0.066(18) 0.067(17) 0.000(13) 0.021(12) -0.039(11) 
S1A' 0.042(7) 0.042(7) 0.042(7) 0.0079(17) 0.0079(16) 0.0017(10) 
S1A 0.046(8) 0.043(8) 0.036(9) -0.004(6) -0.004(6) -0.017(6) 
C2 0.09(3) 0.09(2) 0.09(2) 0.047(17) 0.003(19) -0.040(18) 
F1 0.18(2) 0.058(9) 0.089(11) 0.011(9) 0.009(12) -0.030(10) 
S2 0.045(5) 0.039(3) 0.062(4) 0.018(3) -0.002(4) -0.019(3) 
O3 0.065(15) 0.101(13) 0.055(10) 0.032(10) 0.010(10) -0.059(11) 
O4 0.086(16) 0.040(8) 0.081(11) 0.032(8) -0.018(10) -0.023(8) 
O5 0.056(16) 0.063(10) 0.099(15) 0.022(10) -0.005(13) -0.028(10) 
C10 0.015(14) 0.040(11) 0.047(14) 0.001(11) 0.000(12) -0.003(9) 
C11 0.13(4) 0.043(15) 0.12(3) 0.032(18) -0.04(3) -0.05(2) 
C12 0.15(4) 0.036(13) 0.11(2) 0.019(16) -0.03(2) -0.054(18) 
C13 0.09(3) 0.012(11) 0.10(2) 0.006(15) 0.03(2) -0.023(13) 
C14 0.09(3) 0.033(13) 0.08(2) 0.010(15) -0.03(2) -0.041(16) 
C15 0.12(3) 0.017(11) 0.090(19) -0.004(13) 0.007(19) -0.041(13) 
C16 0.14(3) 0.036(13) 0.09(2) -0.008(15) -0.02(2) -0.015(15) 
S3 0.065(6) 0.036(3) 0.069(5) 0.022(3) -0.011(5) -0.022(3) 
O6 0.13(2) 0.031(9) 0.110(17) -0.021(10) 0.029(17) -0.020(11) 
O7 0.059(14) 0.043(8) 0.092(11) 0.028(8) -0.010(10) -0.019(7) 
O8 0.11(2) 0.056(9) 0.056(10) 0.000(8) 0.002(11) 0.033(9) 
C20 0.06(2) 0.018(9) 0.079(17) 0.014(12) -0.002(15) -0.009(9) 
C21 0.24(3) 0.018(9) 0.075(15) -0.010(10) 0.000(17) 0.039(13) 
C22 0.24(3) 0.020(9) 0.074(15) -0.001(11) -0.003(17) 0.036(13) 
C23 0.039(17) 0.051(13) 0.041(14) 0.008(12) 0.011(13) -0.013(11) 
C24 0.12(4) 0.079(19) 0.09(2) 0.029(18) 0.04(2) 0.039(19) 
C25 0.26(5) 0.036(14) 0.065(19) 0.015(15) -0.04(2) 0.003(19) 
C26 0.11(3) 0.062(16) 0.09(2) 0.017(15) -0.011(19) -0.025(16) 
 
_geom_special_details 
; 
 All esds (except the esd in the dihedral angle between two l.s. planes) 
 are estimated using the full covariance matrix.  The cell esds are taken 
 into account individually in the estimation of esds in distances, angles 
 and torsion angles; correlations between esds in cell parameters are only 
 used when they are defined by crystal symmetry.  An approximate (isotropic) 
 treatment of cell esds is used for estimating esds involving l.s. planes. 
; 
 
loop_ 
 _geom_bond_atom_site_label_1 
 _geom_bond_atom_site_label_2 
 _geom_bond_distance 
 _geom_bond_site_symmetry_2 
 _geom_bond_publ_flag 
Ru1 O1A' 1.77(6) 2_766 ? 
Ru1 N5 1.994(13) . ? 
Ru1 N1 2.089(15) . ? 
Ru1 N3 2.096(16) . ? 
Ru1 S1 2.18(4) . ? 
Ru1 N4 2.17(2) . ? 
Ru1 N2 2.23(2) . ? 
Ru1 O1A 2.23(4) 2_766 ? 
Ru1 S1A' 2.47(3) 2_766 ? 
S1 O2 1.402(11) . ? 
S1 O1 1.402(11) . ? 
S1A' O1A' 1.13(6) . ? 
S1A' O2A' 1.11(6) . ? 
S1A' Ru1 2.47(3) 2_766 ? 
O1A' Ru1 1.77(6) 2_766 ? 
S1A O2A 1.439(10) . ? 
S1A O1A 1.504(10) . ? 
O1A Ru1 2.23(4) 2_766 ? 
N1 H1N1 0.9100 . ? 
N1 H2N1 0.9100 . ? 
N1 H3N1 0.9100 . ? 
N2 H1N2 0.9100 . ? 
N2 H2N2 0.9100 . ? 
N2 H3N2 0.9100 . ? 
N3 H1N3 0.9100 . ? 
N3 H2N3 0.9100 . ? 
N3 H3N3 0.9100 . ? 
N4 H1N4 0.9100 . ? 
N4 H2N4 0.9100 . ? 
N4 H3N4 0.9100 . ? 
N5 C1 1.32(3) . ? 
N5 C5 1.34(2) . ? 
C1 C2 1.33(3) . ? 
C1 H1A 0.9500 . ? 
C2 F1 1.39(3) . ? 
C2 C3 1.50(4) . ? 
C3 C4 1.41(3) . ? 
C3 H3B 0.9500 . ? 
C4 C5 1.40(3) . ? 
C4 H4D 0.9500 . ? 
C5 H5B 0.9500 . ? 
S2 O5 1.39(2) . ? 
S2 O3 1.423(14) . ? 
S2 O4 1.442(15) . ? 
S2 C20 1.78(2) . ? 
C10 C11 1.39(5) . ? 
C10 C15 1.40(3) . ? 
C10 S3 1.82(2) . ? 
C11 C12 1.45(4) . ? 
C11 H11A 0.9500 . ? 
C12 C13 1.34(3) . ? 
C12 H12A 0.9500 . ? 
C13 C14 1.34(4) . ? 
C13 C16 1.54(3) . ? 
C14 C15 1.49(4) . ? 
C14 H14A 0.9500 . ? 
C15 H15A 0.9500 . ? 
C16 H16A 0.9800 . ? 
C16 H16B 0.9800 . ? 
C16 H16C 0.9800 . ? 
S3 O6 1.40(3) . ? 
S3 O8 1.470(15) . ? 
S3 O7 1.489(13) . ? 
C20 C25 1.32(4) . ? 
C20 C21 1.39(3) . ? 
C21 C22 1.39(3) . ? 
C21 H21A 0.9500 . ? 
C22 C23 1.37(3) . ? 
C22 H22A 0.9500 . ? 
C23 C24 1.41(3) . ? 
C23 C26 1.51(3) . ? 
C24 C25 1.44(4) . ? 
C24 H24A 0.9500 . ? 
C25 H25A 0.9500 . ? 
C26 H26A 0.9800 . ? 
C26 H26B 0.9800 . ? 
C26 H26C 0.9800 . ? 
 
loop_ 
 _geom_angle_atom_site_label_1 
 _geom_angle_atom_site_label_2 
 _geom_angle_atom_site_label_3 
 _geom_angle 
 _geom_angle_site_symmetry_1 
 _geom_angle_site_symmetry_3 
 _geom_angle_publ_flag 
O1A' Ru1 N5 173(2) 2_766 . ? 
O1A' Ru1 N1 99(2) 2_766 . ? 
N5 Ru1 N1 87.0(6) . . ? 
O1A' Ru1 N3 82(2) 2_766 . ? 
N5 Ru1 N3 91.7(6) . . ? 
N1 Ru1 N3 178.8(6) . . ? 
O1A' Ru1 S1 16(2) 2_766 . ? 
N5 Ru1 S1 170.6(12) . . ? 
N1 Ru1 S1 83.7(12) . . ? 
N3 Ru1 S1 97.6(12) . . ? 
O1A' Ru1 N4 96(3) 2_766 . ? 
N5 Ru1 N4 86.8(7) . . ? 
N1 Ru1 N4 88.4(7) . . ? 
N3 Ru1 N4 91.5(7) . . ? 
S1 Ru1 N4 91.4(13) . . ? 
O1A' Ru1 N2 88(3) 2_766 . ? 
N5 Ru1 N2 88.8(7) . . ? 
N1 Ru1 N2 94.2(7) . . ? 
N3 Ru1 N2 85.8(8) . . ? 
S1 Ru1 N2 93.4(13) . . ? 
N4 Ru1 N2 174.7(7) . . ? 
O1A' Ru1 O1A 16(3) 2_766 2_766 ? 
N5 Ru1 O1A 164.7(9) . 2_766 ? 
N1 Ru1 O1A 100.3(9) . 2_766 ? 
N3 Ru1 O1A 80.9(9) . 2_766 ? 
S1 Ru1 O1A 20.4(10) . 2_766 ? 
N4 Ru1 O1A 80.1(12) . 2_766 ? 
N2 Ru1 O1A 103.9(12) . 2_766 ? 
O1A' Ru1 S1A' 25(2) 2_766 2_766 ? 
N5 Ru1 S1A' 157.3(9) . 2_766 ? 
N1 Ru1 S1A' 80.8(6) . 2_766 ? 
N3 Ru1 S1A' 100.3(6) . 2_766 ? 
S1 Ru1 S1A' 20.9(12) . 2_766 ? 
N4 Ru1 S1A' 111.9(10) . 2_766 ? 
N2 Ru1 S1A' 73.1(10) . 2_766 ? 
O1A Ru1 S1A' 38.0(10) 2_766 2_766 ? 
O2 S1 O1 107(6) . . ? 
O2 S1 Ru1 137(5) . . ? 
O1 S1 Ru1 115(4) . . ? 
O1A' S1A' O2A' 153(6) . . ? 
O1A' S1A' Ru1 41(3) . 2_766 ? 
O2A' S1A' Ru1 127(4) . 2_766 ? 
S1A' O1A' Ru1 115(5) . 2_766 ? 
O2A S1A O1A 126.9(17) . . ? 
S1A O1A Ru1 115(2) . 2_766 ? 
Ru1 N1 H1N1 109.5 . . ? 
Ru1 N1 H2N1 109.5 . . ? 
H1N1 N1 H2N1 109.5 . . ? 
Ru1 N1 H3N1 109.5 . . ? 
H1N1 N1 H3N1 109.5 . . ? 
H2N1 N1 H3N1 109.5 . . ? 
Ru1 N2 H1N2 109.5 . . ? 
Ru1 N2 H2N2 109.5 . . ? 
H1N2 N2 H2N2 109.5 . . ? 
Ru1 N2 H3N2 109.5 . . ? 
H1N2 N2 H3N2 109.5 . . ? 
H2N2 N2 H3N2 109.5 . . ? 
Ru1 N3 H1N3 109.5 . . ? 
Ru1 N3 H2N3 109.5 . . ? 
H1N3 N3 H2N3 109.5 . . ? 
Ru1 N3 H3N3 109.5 . . ? 
H1N3 N3 H3N3 109.5 . . ? 
H2N3 N3 H3N3 109.5 . . ? 
Ru1 N4 H1N4 109.5 . . ? 
Ru1 N4 H2N4 109.5 . . ? 
H1N4 N4 H2N4 109.5 . . ? 
Ru1 N4 H3N4 109.5 . . ? 
H1N4 N4 H3N4 109.5 . . ? 
H2N4 N4 H3N4 109.5 . . ? 
C1 N5 C5 111.0(18) . . ? 
C1 N5 Ru1 125.5(13) . . ? 
C5 N5 Ru1 123.4(13) . . ? 
N5 C1 C2 131(2) . . ? 
N5 C1 H1A 114.6 . . ? 
C2 C1 H1A 114.6 . . ? 
C1 C2 F1 126(2) . . ? 
C1 C2 C3 118(2) . . ? 
F1 C2 C3 114(3) . . ? 
C4 C3 C2 113(2) . . ? 
C4 C3 H3B 123.6 . . ? 
C2 C3 H3B 123.6 . . ? 
C5 C4 C3 119(2) . . ? 
C5 C4 H4D 120.7 . . ? 
C3 C4 H4D 120.7 . . ? 
N5 C5 C4 128.1(19) . . ? 
N5 C5 H5B 115.9 . . ? 
C4 C5 H5B 115.9 . . ? 
O5 S2 O3 112.7(12) . . ? 
O5 S2 O4 109.2(12) . . ? 
O3 S2 O4 114.2(12) . . ? 
O5 S2 C20 107.1(12) . . ? 
O3 S2 C20 107.9(10) . . ? 
O4 S2 C20 105.2(10) . . ? 
C11 C10 C15 125(2) . . ? 
C11 C10 S3 119.4(16) . . ? 
C15 C10 S3 115(2) . . ? 
C10 C11 C12 117(3) . . ? 
C10 C11 H11A 121.3 . . ? 
C12 C11 H11A 121.3 . . ? 
C13 C12 C11 119(4) . . ? 
C13 C12 H12A 120.3 . . ? 
C11 C12 H12A 120.3 . . ? 
C12 C13 C14 123(3) . . ? 
C12 C13 C16 119(3) . . ? 
C14 C13 C16 119(2) . . ? 
C13 C14 C15 122(2) . . ? 
C13 C14 H14A 118.8 . . ? 
C15 C14 H14A 118.8 . . ? 
C10 C15 C14 113(3) . . ? 
C10 C15 H15A 123.6 . . ? 
C14 C15 H15A 123.6 . . ? 
C13 C16 H16A 109.5 . . ? 
C13 C16 H16B 109.5 . . ? 
H16A C16 H16B 109.5 . . ? 
C13 C16 H16C 109.5 . . ? 
H16A C16 H16C 109.5 . . ? 
H16B C16 H16C 109.5 . . ? 
O6 S3 O8 110.6(12) . . ? 
O6 S3 O7 113.3(11) . . ? 
O8 S3 O7 114.3(10) . . ? 
O6 S3 C10 107.1(11) . . ? 
O8 S3 C10 102.4(10) . . ? 
O7 S3 C10 108.3(11) . . ? 
C25 C20 C21 116(2) . . ? 
C25 C20 S2 122.7(15) . . ? 
C21 C20 S2 121(2) . . ? 
C20 C21 C22 123(3) . . ? 
C20 C21 H21A 118.4 . . ? 
C22 C21 H21A 118.4 . . ? 
C23 C22 C21 121(2) . . ? 
C23 C22 H22A 119.4 . . ? 
C21 C22 H22A 119.4 . . ? 
C22 C23 C24 116(2) . . ? 
C22 C23 C26 120(2) . . ? 
C24 C23 C26 123(2) . . ? 
C23 C24 C25 120(3) . . ? 
C23 C24 H24A 120.0 . . ? 
C25 C24 H24A 120.0 . . ? 
C20 C25 C24 123(2) . . ? 
C20 C25 H25A 118.6 . . ? 
C24 C25 H25A 118.6 . . ? 
C23 C26 H26A 109.5 . . ? 
C23 C26 H26B 109.5 . . ? 
H26A C26 H26B 109.5 . . ? 
C23 C26 H26C 109.5 . . ? 
H26A C26 H26C 109.5 . . ? 
H26B C26 H26C 109.5 . . ? 
 
_diffrn_measured_fraction_theta_max    0.360 
_diffrn_reflns_theta_full              31.63 
_diffrn_measured_fraction_theta_full   0.360 
_refine_diff_density_max    1.222 
_refine_diff_density_min   -1.321 
_refine_diff_density_rms    0.163 

# start Validation Reply Form
_vrf_RINTA01_110kphi1light2newgeomfix
;
PROBLEM: The value of Rint is greater than 0.25
RESPONSE: These data are generated from a single phi scan
because they are part of a series of fast data acquisitions
that track the kinetics of a structural transition. Thus,
there was only time to collect a phi scan to see the change.
So there is limited opportunity to secure sufficient number
of data to obtain a good internal agreement of reflections
across the whole of reciprocal space.
;
_vrf_PLAT020_110kphi1light2newgeomfix
;
PROBLEM: The Value of Rint is Greater Than 0.12 .........      0.251 Report
RESPONSE: These data are generated from a single phi scan
because they are part of a series of fast data acquisitions
that track the kinetics of a structural transition. Thus,
there was only time to collect a phi scan to see the change.
So there is limited opportunity to secure sufficient number
of data to obtain a good internal agreement of reflections
across the whole of reciprocal space.
;
_vrf_PLAT029_110kphi1light2newgeomfix
;
PROBLEM: _diffrn_measured_fraction_theta_full value Low .      0.360 Why?  
RESPONSE: These data are generated from a single phi scan
because they are part of a series of fast data acquisitions
that track the kinetics of a structural transition. Thus,
there was only time to collect a phi scan to see the change.
;
_vrf_PLAT214_110kphi1light2newgeomfix
;
PROBLEM: Atom C15       (Anion/Solvent) ADP max/min Ratio        7.4 oblate
RESPONSE: This is part of a tosylate anion whose SO3
substituent is starting to display a notable level of libration 
within the time series of structural 
refinements of which this structure is one. The
U values of its corresponding C-C atoms may
well be affected - this would involve the C15 atom.
;
_vrf_PLAT234_110kphi1light2newgeomfix
;
PROBLEM: Large Hirshfeld Difference C10      --C11      .       0.37 Ang.  
RESPONSE: This is part of a tosylate anion whose SO3
substituent is starting to display a notable level of 
libration within the time series of structural 
refinements of which this structure is one. The
bond precision of its corresponding C-C atoms may
well be compromised as a consequence - this would involve
C10-C11 bonds.
;
_vrf_PLAT026_110kphi1light2newgeomfix
;
PROBLEM: Ratio Observed / Unique Reflections (too) Low ..        39% Check 
RESPONSE: 
There are a lot of weak reflections owing to the light-induced 
molecular disorder.
;
_vrf_PLAT084_110kphi1light2newgeomfix
;
PROBLEM: High wR2 Value (i.e. > 0.25) ...................       0.36 Report
RESPONSE: These data are generated from a single phi scan
because they are part of a series of fast data acquisitions
that track the kinetics of a structural transition. Thus,
there was only time to collect a phi scan to see the change.
There is also a lot of structural change witnessed in this
part of the kinetic cycle that is associated with this
specific light-induced crystal structure. The 
light-activated part of the compound is an SO2 ligand.
Its trans ligand is 3-fluoropyridine which contains N5 
and C1-C5. N5 coordinates to the Ru ion where the trans
influence is largest. There will be disorder in the axis
corrsponding to this trans influence (N5-Ru1-O1A/S1A) and 
there are knock on effects of this disorder on the 
stability of the rest of the pyridine ring as well as the 
neigbouring ammine ligands. The statistics of the 
refinement are thus affected.
;
_vrf_PLAT201_110kphi1light2newgeomfix
;
PROBLEM: Isotropic non-H Atoms in Main Residue(s) .......          9 Report
RESPONSE: These data are generated from a single phi scan
because they are part of a series of fast data acquisitions
that track the kinetics of a structural transition. Thus,
there was only time to collect a phi scan to see the change.
There is also a lot of structural change witnessed in this
part of the kinetic cycle that is associated with this
specific light-induced crystal structure. The 
light-activated part of the compound is an SO2 ligand.
Its trans ligand is 3-fluoropyridine which contains N5 
and C1-C5. N5 coordinates to the Ru ion where the trans
influence is largest. There will be disorder in the axis
corrsponding to this trans influence (N5-Ru1-O1A/S1A) and 
there are knock on effects of this disorder on the 
stability of the rest of the pyridine ring as well as the 
neigbouring ammine ligands. Consequently, all atoms in the 
pyridyl ring and the ammine ligands could only be modelled 
isotropically. 
;
_vrf_PLAT241_110kphi1light2newgeomfix
;
PROBLEM: High   'MainMol' Ueq as Compared to Neighbors of        C25 Check 
RESPONSE: This is a light-induced crystal structure where
the light-activated part of the compound is an SO2 ligand.
This ligand and the anion containing C20-C25 is markedly
disordered. So U values surrounding C25 are large.
;
_vrf_PLAT242_110kphi1light2newgeomfix
;
PROBLEM: Low    'MainMol' Ueq as Compared to Neighbors of        C23 Check 
RESPONSE: This is a light-induced crystal structure where
the light-activated part of the compound is an SO2 ligand.
This ligand and the anion containing C20-C25 is markedly
disordered. So U values surrounding C23 are low relative
to its neighbouring C atoms in this ring.
;
_vrf_PLAT250_110kphi1light2newgeomfix
;
PROBLEM: Large U3/U1 Ratio for Average U(i,j) Tensor ....        4.7 Note  
RESPONSE: This is a light-induced crystal structure where
the light-activated part of the compound is an SO2 ligand.
This ligand and the anion containing C20-C25 is markedly
disordered. So U values are large and varied.
;
_vrf_PLAT342_110kphi1light2newgeomfix
;
PROBLEM: Low Bond Precision on  C-C Bonds ...............    0.03778 Ang.  
RESPONSE: This is a light-induced crystal structure where
the light-activated part of the compound is an SO2 ligand.
This ligand and the anion containing C20-C25 is markedly
disordered. So C-C bond precision is compromised.
;
_vrf_PLAT430_110kphi1light2newgeomfix
;
PROBLEM: Short Inter D...A Contact  S1       ..O6       .       2.89 Ang.  
RESPONSE: This is a light-induced crystal structure where
the light-activated part of the compound is an SO2 ligand.
This ligand and the anion containing C20-C25 is markedly
disordered. The resolution of the bond lengths of the SO3 
substituent on this anion (including S2 and O5) is thus 
affected. 
;
_vrf_PLAT911_110kphi1light2newgeomfix
;
PROBLEM: Missing FCF Refl Between Thmin & STh/L=    0.600       2581 Report
RESPONSE: Several low angle reflections were omitted as
their intensities were compromised by a beam stop 
obstruction.
;
_vrf_PLAT041_110kphi1light2newgeomfix
;
PROBLEM: Calc. and Reported SumFormula    Strings  Differ     Please Check 
RESPONSE: This is a light-induced crystal structure where
the light-activated part of the compound is an SO2 ligand.
This ligand and the anion containing C20-C25 is markedly
disordered. Not all disordered atoms can be refined with
full occupancy. Hence, this discrepancy arises.
;
_vrf_PLAT043_110kphi1light2newgeomfix
;
PROBLEM: Calculated and Reported Mol. Weight Differ by ..      11.53 Check 
RESPONSE: This is a light-induced crystal structure where
the light-activated part of the compound is an SO2 ligand.
This ligand and the anion containing C20-C25 is markedly
disordered. Not all disordered atoms can be refined with
full occupancy. Hence, this discrepancy arises.
;
_vrf_PLAT068_110kphi1light2newgeomfix
;
PROBLEM: Reported F000 Differs from Calcd (or Missing)...     Please Check 
RESPONSE: This is a light-induced crystal structure where
the light-activated part of the compound is an SO2 ligand.
This ligand and the anion containing C20-C25 is markedly
disordered. Not all disordered atoms can be refined with
full occupancy. Hence, this discrepancy arises.
;
_vrf_PLAT077_110kphi1light2newgeomfix
;
PROBLEM: Unitcell Contains Non-integer Number of Atoms ..     Please Check 
RESPONSE: This is a light-induced crystal structure where
the light-activated part of the compound is an SO2 ligand.
This ligand and the anion containing C20-C25 is markedly
disordered. Not all disordered atoms can be refined with
full occupancy. Hence, this discrepancy arises.
;
_vrf_PLAT082_110kphi1light2newgeomfix
;
PROBLEM: High R1 Value ..................................       0.11 Report
RESPONSE: These data are generated from a single phi scan
because they are part of a series of fast data acquisitions
that track the kinetics of a structural transition. Thus,
there was only time to collect a phi scan to see the change.
There is also a lot of structural change witnessed in this
part of the kinetic cycle that is associated with this
specific light-induced crystal structure. The 
light-activated part of the compound is an SO2 ligand.
Its trans ligand is 3-fluoropyridine which contains N5 
and C1-C5. N5 coordinates to the Ru ion where the trans
influence is largest. There will be disorder in the axis
corrsponding to this trans influence (N5-Ru1-O1A/S1A) and 
there are knock on effects of this disorder on the 
stability of the rest of the pyridine ring as well as the 
neigbouring ammine ligands. The statistics of the 
refinement are thus affected.
;
_vrf_PLAT148_110kphi1light2newgeomfix
;
PROBLEM: s.u. on the      a    - Axis is (Too) Large ....      0.018 Ang.  
RESPONSE: These data are generated from a single phi scan
because they are part of a series of fast data acquisitions
that track the kinetics of a structural transition. Thus,
there was only time to collect a phi scan to see the change.
There is also a lot of structural change witnessed in this
part of the kinetic cycle that is associated with this
specific light-induced crystal structure. The 
light-activated part of the compound is an SO2 ligand.
Its trans ligand is 3-fluoropyridine which contains N5 
and C1-C5. N5 coordinates to the Ru ion where the trans
influence is largest. There will be disorder in the axis
corrsponding to this trans influence (N5-Ru1-O1A/S1A) and 
there are knock on effects of this disorder on the 
stability of the rest of the pyridine ring as well as the 
neigbouring ammine ligands. The precision of the a axis
is thus affected.
;
_vrf_PLAT213_110kphi1light2newgeomfix
;
PROBLEM: Atom S1              has ADP max/min Ratio .....        3.2 oblate
RESPONSE: This is a light-induced crystal structure where
the light-activated part of the compound is an SO2 ligand.
This ligand is markedly
disordered. So U values of S are large and elongated.
;
_vrf_PLAT245_110kphi1light2newgeomfix
;
PROBLEM: U(iso) H1N1      Smaller than U(eq) N1        by      0.015 Ang**2
RESPONSE: These data are generated from a single phi scan
because they are part of a series of fast data acquisitions
that track the kinetics of a structural transition. Thus,
there was only time to collect a phi scan to see the change.
One consequence of the resulting low data-to-parameter
ratio on the refinement is that not all atoms could be
refined fully. The Hs of the ammine ligands were located
in the difference map but their Uiso values were not 
refined (they were constrained at a fixed value).
;
_vrf_PLAT414_110kphi1light2newgeomfix
;
PROBLEM: Short Intra D-H..H-X       H1A      ..H3N1             1.99 Ang.  
RESPONSE: These data are generated from a single phi scan
because they are part of a series of fast data acquisitions
that track the kinetics of a structural transition. Thus,
there was only time to collect a phi scan to see the change.
One consequence of the resulting low data-to-parameter
ratio on the refinement is that not all atoms could be
refined fully. The Hs of the ammine ligands were located
in the difference map but their Uiso values were not 
refined (they were constrained at a fixed value).
;
_vrf_PLAT420_110kphi1light2newgeomfix
;
PROBLEM: D-H Bond Without Acceptor  N1       --H3N1     .     Please Check 
RESPONSE: These data are generated from a single phi scan
because they are part of a series of fast data acquisitions
that track the kinetics of a structural transition. Thus,
there was only time to collect a phi scan to see the change.
One consequence of the resulting low data-to-parameter
ratio on the refinement is that not all atoms could be
refined fully. The Hs of the ammine ligands were located
in the difference map but their Uiso values were not 
refined (they were constrained at a fixed value).
;
_vrf_PLAT905_110kphi1light2newgeomfix
;
PROBLEM: Negative K value in the Analysis of Variance ...    -28.364 Report
RESPONSE: These data are generated from a single phi scan
because they are part of a series of fast data acquisitions
that track the kinetics of a structural transition. Thus,
there was only time to collect a phi scan to see the change.
There is also a lot of structural change witnessed in this
part of the kinetic cycle that is associated with this
specific light-induced crystal structure. The 
light-activated part of the compound is an SO2 ligand.
Its trans ligand is 3-fluoropyridine which contains N5 
and C1-C5. N5 coordinates to the Ru ion where the trans
influence is largest. There will be disorder in the axis
corrsponding to this trans influence (N5-Ru1-O1A/S1A) and 
there are knock on effects of this disorder on the 
stability of the rest of the pyridine ring as well as the 
neigbouring ammine ligands. The model refinement is thus
compromised, and there will be many weak reflections that
are not suitably modelled. Hence, a large and negative K
value.
;
_vrf_PLAT910_110kphi1light2newgeomfix
;
PROBLEM: Missing # of FCF Reflection(s) Below Theta(Min).         10 Note  
RESPONSE: Several low angle reflections were omitted as
their intensities were compromised by a beam stop 
obstruction.
;
_vrf_PLAT976_110kphi1light2newgeomfix
;
PROBLEM: Check Calcd Resid. Dens.  0.73Ang From N1      .      -0.68 eA-3  
RESPONSE: These data are generated from a single phi scan
because they are part of a series of fast data acquisitions
that track the kinetics of a structural transition. Thus,
there was only time to collect a phi scan to see the change.
One consequence of the resulting low data-to-parameter
ratio on the refinement is that not all atoms could be
refined fully. The Hs of the ammine ligands were located
in the difference map but their Uiso values were not 
refined (they were constrained at a fixed value).
;
_vrf_PLAT977_110kphi1light2newgeomfix
;
PROBLEM: Check Negative Difference Density on H3N2      .      -0.41 eA-3  
RESPONSE: These data are generated from a single phi scan
because they are part of a series of fast data acquisitions
that track the kinetics of a structural transition. Thus,
there was only time to collect a phi scan to see the change.
One consequence of the resulting low data-to-parameter
ratio on the refinement is that not all atoms could be
refined fully. The Hs of the ammine ligands were located
in the difference map but their Uiso values were not 
refined (they were constrained at a fixed value).
;
# end Validation Reply Form
