# Supplementary material for: Structural Capture of η1-OSO to η2-(OS)O Coordination Isomerism in a New Ruthenium-Based SO2-Linkage Photoisomer That Exhibits Single-Crystal Optical Actuation
Source: J Phys Chem C Nanomater Interfaces. 2022 Mar 29;126(13):6047–59. doi: 10.1021/acs.jpcc.2c00170 (PMC9098168; doi:10.1021/acs.jpcc.2c00170)
Supplement: Supplementary file 6 — jp2c00170_si_006.cif [file jp2c00170_si_006.cif]

 
data_110kphi2finalnewgeomfix 
 
_audit_creation_method            SHELXL-97 
_chemical_name_systematic 
; 
 ? 
; 
_chemical_name_common             ? 
_chemical_melting_point           ? 
_chemical_formula_moiety          ? 
_chemical_formula_sum 
 'C19 H30 F N5 O8 Ru S3' 
_chemical_formula_weight          672.73 
 
loop_ 
 _atom_type_symbol 
 _atom_type_description 
 _atom_type_scat_dispersion_real 
 _atom_type_scat_dispersion_imag 
 _atom_type_scat_source 
 'C'  'C'   0.0033   0.0016 
 'International Tables Vol C Tables 4.2.6.8 and 6.1.1.4' 
 'H'  'H'   0.0000   0.0000 
 'International Tables Vol C Tables 4.2.6.8 and 6.1.1.4' 
 'N'  'N'   0.0061   0.0033 
 'International Tables Vol C Tables 4.2.6.8 and 6.1.1.4' 
 'O'  'O'   0.0106   0.0060 
 'International Tables Vol C Tables 4.2.6.8 and 6.1.1.4' 
 'F'  'F'   0.0171   0.0103 
 'International Tables Vol C Tables 4.2.6.8 and 6.1.1.4' 
 'S'  'S'   0.1246   0.1234 
 'International Tables Vol C Tables 4.2.6.8 and 6.1.1.4' 
 'Ru'  'Ru'  -1.2594   0.8363 
 'International Tables Vol C Tables 4.2.6.8 and 6.1.1.4' 
 
_symmetry_cell_setting            triclinic 
_symmetry_space_group_name_H-M    P-1
 
loop_ 
 _symmetry_equiv_pos_as_xyz 
 'x, y, z' 
 '-x, -y, -z' 
 
_cell_length_a                    8.770(10) 
_cell_length_b                    12.389(13) 
_cell_length_c                    12.971(14) 
_cell_angle_alpha                 100.08(2) 
_cell_angle_beta                  101.39(2) 
_cell_angle_gamma                 91.18(3) 
_cell_volume                      1358(3) 
_cell_formula_units_Z             2 
_cell_measurement_temperature     110(2) 
_cell_measurement_reflns_used     881
_cell_measurement_theta_min        2.54
_cell_measurement_theta_max       24.12
 
_exptl_crystal_description        plate 
_exptl_crystal_colour             'dark grey'
_exptl_crystal_size_max           0.4
_exptl_crystal_size_mid           0.1
_exptl_crystal_size_min           0.075
_exptl_crystal_density_meas       ? 
_exptl_crystal_density_diffrn     1.645 
_exptl_crystal_density_method     'not measured' 
_exptl_crystal_F_000              688 
_exptl_absorpt_coefficient_mu     0.866 
_exptl_absorpt_correction_type    none
_exptl_absorpt_correction_T_min   ? 
_exptl_absorpt_correction_T_max   ? 
_exptl_absorpt_process_details    ? 
 
_exptl_special_details 
; 
 ? 
; 
 
_diffrn_ambient_temperature       110(2) 
_diffrn_radiation_wavelength      0.71073 
_diffrn_radiation_type            MoK\a 
_diffrn_radiation_source          'fine-focus sealed tube' 
_diffrn_radiation_monochromator   graphite 
_diffrn_measurement_device_type   'CCD area detector' 
_diffrn_measurement_method        'phi scans'
_diffrn_detector_area_resol_mean  ? 
_diffrn_standards_number          ? 
_diffrn_standards_interval_count  ? 
_diffrn_standards_interval_time   ? 
_diffrn_standards_decay_%         ? 
_diffrn_reflns_number             3571 
_diffrn_reflns_av_R_equivalents   0.1178 
_diffrn_reflns_av_sigmaI/netI     0.1790 
_diffrn_reflns_limit_h_min        -12 
_diffrn_reflns_limit_h_max        3 
_diffrn_reflns_limit_k_min        -11 
_diffrn_reflns_limit_k_max        17 
_diffrn_reflns_limit_l_min        -16 
_diffrn_reflns_limit_l_max        5 
_diffrn_reflns_theta_min          2.59 
_diffrn_reflns_theta_max          30.97 
_reflns_number_total              3466 
_reflns_number_gt                 1544 
_reflns_threshold_expression      >2sigma(I) 
 
_computing_data_collection        'Bruker SMART' 
_computing_cell_refinement        'Bruker SMART' 
_computing_data_reduction         'Bruker SAINT' 
_computing_structure_solution     'SHELXS-97 (Sheldrick, 1990)' 
_computing_structure_refinement   'SHELXL-97 (Sheldrick, 1997)' 
_computing_molecular_graphics     'Bruker SHELXTL' 
_computing_publication_material   'Bruker SHELXTL' 
 
_refine_special_details 
; 
 Refinement of F^2^ against ALL reflections.  The weighted R-factor wR and 
 goodness of fit S are based on F^2^, conventional R-factors R are based 
 on F, with F set to zero for negative F^2^. The threshold expression of 
 F^2^ > 2sigma(F^2^) is used only for calculating R-factors(gt) etc. and is 
 not relevant to the choice of reflections for refinement.  R-factors based 
 on F^2^ are statistically about twice as large as those based on F, and R- 
 factors based on ALL data will be even larger. 
; 
 
_refine_ls_structure_factor_coef  Fsqd  
_refine_ls_matrix_type            full 
_refine_ls_weighting_scheme       calc  
_refine_ls_weighting_details 
 'calc w=1/[\s^2^(Fo^2^)+(0.1721P)^2^+0.0000P] where P=(Fo^2^+2Fc^2^)/3' 
_atom_sites_solution_primary      patterson 
_atom_sites_solution_secondary    difmap 
_atom_sites_solution_hydrogens    geom 
_refine_ls_hydrogen_treatment     mixed 
_refine_ls_extinction_method      none 
_refine_ls_extinction_coef        ? 
_refine_ls_number_reflns          3466 
_refine_ls_number_parameters      332 
_refine_ls_number_restraints      13 
_refine_ls_R_factor_all           0.1781 
_refine_ls_R_factor_gt            0.0942 
_refine_ls_wR_factor_ref          0.2800 
_refine_ls_wR_factor_gt           0.2330 
_refine_ls_goodness_of_fit_ref    0.915 
_refine_ls_restrained_S_all       0.915 
_refine_ls_shift/su_max           0.000 
_refine_ls_shift/su_mean          0.000 
 
loop_ 
 _atom_site_label 
 _atom_site_type_symbol 
 _atom_site_fract_x 
 _atom_site_fract_y 
 _atom_site_fract_z 
 _atom_site_U_iso_or_equiv 
 _atom_site_adp_type 
 _atom_site_occupancy 
 _atom_site_symmetry_multiplicity 
 _atom_site_calc_flag 
 _atom_site_refinement_flags 
 _atom_site_disorder_assembly 
 _atom_site_disorder_group 
Ru1 Ru 0.23262(17) 0.22632(9) 0.47773(11) 0.0315(6) Uani 1 1 d . . . 
S1 S 0.193(3) 0.097(4) 0.357(2) 0.052(10) Uiso 0.24(3) 1 d PD A 1 
O1 O 0.155(8) 0.111(5) 0.250(3) 0.050(14) Uiso 0.24(3) 1 d PDU A 1 
O2 O 0.192(8) -0.016(4) 0.357(6) 0.050(14) Uiso 0.24(3) 1 d PDU A 1 
S1A S 0.1606(11) 0.0445(10) 0.3697(8) 0.038(5) Uani 0.54(3) 1 d PD A 2 
S1A' S 0.167(4) 0.0198(13) 0.302(3) 0.083(18) Uiso 0.21(3) 1 d PD A 2 
O1A O 0.159(2) 0.1373(9) 0.3156(17) 0.050(6) Uani 0.76(3) 1 d PD A 2 
O2A O 0.272(2) -0.0366(11) 0.3658(15) 0.072(8) Uani 0.76(3) 1 d PD A 2 
N1 N 0.4266(16) 0.1382(10) 0.5427(10) 0.036(3) Uiso 1 1 d . A . 
H1N1 H 0.4878 0.1826 0.5999 0.030 Uiso 1 1 calc R . . 
H2N1 H 0.4834 0.1168 0.4919 0.030 Uiso 1 1 calc R . . 
H3N1 H 0.3907 0.0780 0.5639 0.030 Uiso 1 1 calc R . . 
N2 N 0.0628(16) 0.1637(10) 0.5564(11) 0.038(3) Uiso 1 1 d . A . 
H1N2 H -0.0206 0.1309 0.5064 0.030 Uiso 1 1 calc R . . 
H2N2 H 0.0308 0.2201 0.6007 0.030 Uiso 1 1 calc R . . 
H3N2 H 0.1067 0.1137 0.5952 0.030 Uiso 1 1 calc R . . 
N3 N 0.0469(15) 0.3261(10) 0.4188(11) 0.036(3) Uiso 1 1 d . A . 
H1N3 H 0.0129 0.3657 0.4750 0.030 Uiso 1 1 calc R . . 
H2N3 H -0.0333 0.2819 0.3758 0.030 Uiso 1 1 calc R . . 
H3N3 H 0.0830 0.3726 0.3809 0.030 Uiso 1 1 calc R . . 
N4 N 0.4004(15) 0.3039(9) 0.4111(10) 0.032(3) Uiso 1 1 d . A . 
H1N4 H 0.4434 0.2520 0.3685 0.030 Uiso 1 1 calc R . . 
H2N4 H 0.4764 0.3404 0.4648 0.030 Uiso 1 1 calc R . . 
H3N4 H 0.3529 0.3522 0.3716 0.030 Uiso 1 1 calc R . . 
N5 N 0.2961(14) 0.3443(9) 0.6137(10) 0.026(3) Uiso 1 1 d . A . 
C1 C 0.328(3) 0.3232(14) 0.7146(15) 0.049(7) Uani 1 1 d . . . 
H1A H 0.3234 0.2478 0.7201 0.059 Uiso 1 1 calc R A . 
C2 C 0.363(2) 0.3928(13) 0.8054(16) 0.043(6) Uani 1 1 d . A . 
F1 F 0.3978(17) 0.3682(8) 0.9021(9) 0.079(5) Uani 1 1 d . . . 
C3 C 0.377(2) 0.5112(14) 0.8013(16) 0.056(7) Uani 1 1 d . . . 
H3B H 0.4036 0.5668 0.8634 0.068 Uiso 1 1 calc R A . 
C4 C 0.348(2) 0.5330(12) 0.6985(15) 0.041(6) Uani 1 1 d . A . 
H4D H 0.3577 0.6068 0.6887 0.049 Uiso 1 1 calc R . . 
C5 C 0.305(2) 0.4515(12) 0.6102(14) 0.037(5) Uani 1 1 d . . . 
H5B H 0.2792 0.4726 0.5422 0.045 Uiso 1 1 calc R A . 
S2 S 0.7924(6) 0.4049(3) 0.6637(4) 0.0324(15) Uani 1 1 d . . . 
O3 O 0.6621(15) 0.3339(9) 0.5996(9) 0.057(5) Uani 1 1 d . . . 
O4 O 0.7684(16) 0.5226(8) 0.6722(9) 0.045(4) Uani 1 1 d . . . 
O5 O 0.9362(14) 0.3804(8) 0.6301(9) 0.036(3) Uani 1 1 d . . . 
C10 C 0.673(3) 0.0028(12) 0.1846(15) 0.045(7) Uani 1 1 d . . . 
C11 C 0.790(3) 0.0025(13) 0.1265(19) 0.050(8) Uani 1 1 d . . . 
H11A H 0.8799 0.0511 0.1520 0.060 Uiso 1 1 calc R . . 
C12 C 0.772(2) -0.0701(13) 0.0304(15) 0.049(7) Uani 1 1 d . . . 
H12A H 0.8525 -0.0711 -0.0092 0.059 Uiso 1 1 calc R . . 
C13 C 0.640(2) -0.1429(11) -0.0111(15) 0.028(6) Uani 1 1 d . . . 
C14 C 0.525(3) -0.1367(11) 0.0474(16) 0.035(7) Uani 1 1 d . . . 
H14A H 0.4338 -0.1835 0.0198 0.042 Uiso 1 1 calc R . . 
C15 C 0.535(2) -0.0644(12) 0.1469(14) 0.037(6) Uani 1 1 d . . . 
H15A H 0.4528 -0.0617 0.1855 0.045 Uiso 1 1 calc R . . 
C16 C 0.633(2) -0.2194(13) -0.1152(13) 0.051(7) Uani 1 1 d . . . 
H16A H 0.5531 -0.2786 -0.1237 0.076 Uiso 1 1 calc R . . 
H16B H 0.7345 -0.2508 -0.1158 0.076 Uiso 1 1 calc R . . 
H16C H 0.6070 -0.1789 -0.1742 0.076 Uiso 1 1 calc R . . 
S3 S 0.6949(7) 0.0917(3) 0.3138(4) 0.0403(17) Uani 1 1 d . . . 
O6 O 0.5401(19) 0.0951(8) 0.3393(10) 0.062(3) Uani 1 1 d U . . 
O7 O 0.7497(17) 0.2007(8) 0.3018(10) 0.059(3) Uani 1 1 d U . . 
O8 O 0.8078(19) 0.0417(10) 0.3851(10) 0.081(6) Uani 1 1 d . . . 
C20 C 0.8187(19) 0.3779(11) 0.7974(12) 0.025(5) Uani 1 1 d . . . 
C21 C 0.842(3) 0.2701(15) 0.8139(17) 0.079(9) Uani 1 1 d . . . 
H21A H 0.8352 0.2120 0.7544 0.095 Uiso 1 1 calc R . . 
C22 C 0.876(3) 0.2480(14) 0.9176(17) 0.072(9) Uani 1 1 d . . . 
H22A H 0.9009 0.1762 0.9286 0.086 Uiso 1 1 calc R . . 
C23 C 0.872(2) 0.3285(14) 1.0031(15) 0.051(7) Uani 1 1 d . . . 
C24 C 0.833(3) 0.4327(14) 0.9831(15) 0.073(9) Uani 1 1 d . . . 
H24A H 0.8255 0.4901 1.0408 0.088 Uiso 1 1 calc R . . 
C25 C 0.804(2) 0.4526(13) 0.8800(14) 0.042(6) Uani 1 1 d . . . 
H25A H 0.7728 0.5230 0.8680 0.051 Uiso 1 1 calc R . . 
C26 C 0.908(3) 0.3036(17) 1.1199(15) 0.073(8) Uani 1 1 d . . . 
H26A H 0.9711 0.2395 1.1220 0.109 Uiso 1 1 calc R . . 
H26B H 0.8096 0.2885 1.1415 0.109 Uiso 1 1 calc R . . 
H26C H 0.9647 0.3673 1.1690 0.109 Uiso 1 1 calc R . . 
 
loop_ 
 _atom_site_aniso_label 
 _atom_site_aniso_U_11 
 _atom_site_aniso_U_22 
 _atom_site_aniso_U_33 
 _atom_site_aniso_U_23 
 _atom_site_aniso_U_13 
 _atom_site_aniso_U_12 
Ru1 0.0415(10) 0.0142(6) 0.0396(11) 0.0032(6) 0.0121(8) -0.0038(5) 
S1A 0.052(7) 0.020(6) 0.033(8) -0.010(5) 0.001(5) 0.005(5) 
O1A 0.063(13) 0.032(9) 0.049(14) -0.003(10) 0.002(12) 0.016(8) 
O2A 0.10(2) 0.036(9) 0.066(14) -0.004(9) -0.007(13) 0.010(10) 
C1 0.083(18) 0.027(9) 0.035(12) -0.014(10) 0.020(12) 0.005(9) 
C2 0.049(14) 0.036(9) 0.045(13) -0.001(10) 0.018(11) 0.018(8) 
F1 0.133(13) 0.044(6) 0.060(8) 0.016(6) 0.014(8) 0.006(7) 
C3 0.072(16) 0.036(10) 0.056(14) 0.009(10) 0.001(12) -0.005(9) 
C4 0.034(11) 0.020(8) 0.071(14) 0.004(10) 0.019(11) -0.008(7) 
C5 0.036(12) 0.030(9) 0.048(12) 0.009(9) 0.013(10) 0.005(7) 
S2 0.041(3) 0.0204(18) 0.036(3) 0.005(2) 0.008(3) -0.0006(17) 
O3 0.064(10) 0.057(8) 0.047(8) 0.020(7) 0.001(8) -0.029(7) 
O4 0.079(10) 0.025(6) 0.042(8) 0.013(6) 0.028(7) 0.006(6) 
O5 0.040(8) 0.028(5) 0.049(8) 0.004(6) 0.036(7) 0.011(5) 
C10 0.068(16) 0.021(8) 0.029(13) -0.006(8) -0.019(13) 0.006(9) 
C11 0.043(13) 0.026(9) 0.070(18) -0.015(11) 0.008(13) -0.005(8) 
C12 0.065(15) 0.034(10) 0.045(13) 0.001(10) 0.008(12) -0.005(9) 
C13 0.041(12) 0.020(8) 0.025(13) -0.003(9) 0.021(11) -0.007(7) 
C14 0.052(14) 0.013(8) 0.037(14) 0.004(9) 0.007(12) -0.010(7) 
C15 0.051(14) 0.029(9) 0.033(12) 0.005(9) 0.009(11) 0.005(8) 
C16 0.072(15) 0.032(9) 0.040(13) -0.008(10) 0.004(11) -0.001(9) 
S3 0.063(4) 0.0190(19) 0.036(3) 0.003(2) 0.004(3) -0.0010(19) 
O6 0.108(9) 0.014(4) 0.055(6) -0.013(5) 0.020(6) -0.028(4) 
O7 0.107(9) 0.011(4) 0.053(6) -0.010(5) 0.019(6) -0.029(4) 
O8 0.129(15) 0.053(8) 0.041(8) -0.008(7) -0.020(9) 0.038(8) 
C20 0.038(11) 0.021(7) 0.016(10) -0.009(8) 0.015(9) 0.009(6) 
C21 0.13(2) 0.035(10) 0.064(15) 0.013(11) 0.005(15) 0.029(12) 
C22 0.14(2) 0.023(9) 0.056(15) 0.013(11) 0.014(15) 0.005(11) 
C23 0.067(15) 0.037(10) 0.043(13) 0.011(10) -0.008(11) -0.011(9) 
C24 0.15(2) 0.022(9) 0.035(12) 0.004(9) 0.001(14) -0.016(11) 
C25 0.079(17) 0.022(8) 0.028(12) -0.002(9) 0.025(11) 0.007(8) 
C26 0.088(19) 0.073(14) 0.057(14) 0.035(12) -0.006(13) -0.019(12) 
 
_geom_special_details 
; 
 All esds (except the esd in the dihedral angle between two l.s. planes) 
 are estimated using the full covariance matrix.  The cell esds are taken 
 into account individually in the estimation of esds in distances, angles 
 and torsion angles; correlations between esds in cell parameters are only 
 used when they are defined by crystal symmetry.  An approximate (isotropic) 
 treatment of cell esds is used for estimating esds involving l.s. planes. 
; 
 
loop_ 
 _geom_bond_atom_site_label_1 
 _geom_bond_atom_site_label_2 
 _geom_bond_distance 
 _geom_bond_site_symmetry_2 
 _geom_bond_publ_flag 
Ru1 S1 2.00(3) . ? 
Ru1 N5 2.058(12) . ? 
Ru1 N4 2.138(15) . ? 
Ru1 N1 2.152(11) . ? 
Ru1 O1A 2.16(2) . ? 
Ru1 N3 2.165(11) . ? 
Ru1 N2 2.166(16) . ? 
Ru1 S1A 2.433(12) . ? 
S1 O2 1.401(11) . ? 
S1 O1 1.404(10) . ? 
S1A S1A' 0.89(4) . ? 
S1A O2A 1.415(10) . ? 
S1A O1A 1.447(10) . ? 
S1A' O2A 1.393(10) . ? 
S1A' O1A 1.440(10) . ? 
N1 H1N1 0.9100 . ? 
N1 H2N1 0.9100 . ? 
N1 H3N1 0.9100 . ? 
N2 H1N2 0.9100 . ? 
N2 H2N2 0.9100 . ? 
N2 H3N2 0.9100 . ? 
N3 H1N3 0.9100 . ? 
N3 H2N3 0.9100 . ? 
N3 H3N3 0.9100 . ? 
N4 H1N4 0.9100 . ? 
N4 H2N4 0.9100 . ? 
N4 H3N4 0.9100 . ? 
N5 C5 1.338(18) . ? 
N5 C1 1.35(2) . ? 
C1 C2 1.31(2) . ? 
C1 H1A 0.9500 . ? 
C2 F1 1.32(2) . ? 
C2 C3 1.48(2) . ? 
C3 C4 1.38(3) . ? 
C3 H3B 0.9500 . ? 
C4 C5 1.37(2) . ? 
C4 H4D 0.9500 . ? 
C5 H5B 0.9500 . ? 
S2 O5 1.435(13) . ? 
S2 O3 1.449(11) . ? 
S2 O4 1.465(10) . ? 
S2 C20 1.794(17) . ? 
C10 C11 1.39(3) . ? 
C10 C15 1.41(3) . ? 
C10 S3 1.810(19) . ? 
C11 C12 1.38(2) . ? 
C11 H11A 0.9500 . ? 
C12 C13 1.41(2) . ? 
C12 H12A 0.9500 . ? 
C13 C14 1.37(3) . ? 
C13 C16 1.50(2) . ? 
C14 C15 1.42(2) . ? 
C14 H14A 0.9500 . ? 
C15 H15A 0.9500 . ? 
C16 H16A 0.9800 . ? 
C16 H16B 0.9800 . ? 
C16 H16C 0.9800 . ? 
S3 O8 1.442(11) . ? 
S3 O6 1.459(17) . ? 
S3 O7 1.468(11) . ? 
C20 C25 1.32(2) . ? 
C20 C21 1.40(2) . ? 
C21 C22 1.39(3) . ? 
C21 H21A 0.9500 . ? 
C22 C23 1.36(3) . ? 
C22 H22A 0.9500 . ? 
C23 C24 1.40(2) . ? 
C23 C26 1.57(2) . ? 
C24 C25 1.38(2) . ? 
C24 H24A 0.9500 . ? 
C25 H25A 0.9500 . ? 
C26 H26A 0.9800 . ? 
C26 H26B 0.9800 . ? 
C26 H26C 0.9800 . ? 
 
loop_ 
 _geom_angle_atom_site_label_1 
 _geom_angle_atom_site_label_2 
 _geom_angle_atom_site_label_3 
 _geom_angle 
 _geom_angle_site_symmetry_1 
 _geom_angle_site_symmetry_3 
 _geom_angle_publ_flag 
S1 Ru1 N5 171.4(10) . . ? 
S1 Ru1 N4 92.9(12) . . ? 
N5 Ru1 N4 88.0(5) . . ? 
S1 Ru1 N1 84.6(10) . . ? 
N5 Ru1 N1 86.9(4) . . ? 
N4 Ru1 N1 84.2(5) . . ? 
S1 Ru1 O1A 22.0(10) . . ? 
N5 Ru1 O1A 165.8(5) . . ? 
N4 Ru1 O1A 83.3(6) . . ? 
N1 Ru1 O1A 103.3(5) . . ? 
S1 Ru1 N3 99.2(10) . . ? 
N5 Ru1 N3 89.3(4) . . ? 
N4 Ru1 N3 93.7(5) . . ? 
N1 Ru1 N3 175.8(5) . . ? 
O1A Ru1 N3 80.1(5) . . ? 
S1 Ru1 N2 92.9(12) . . ? 
N5 Ru1 N2 86.4(5) . . ? 
N4 Ru1 N2 174.1(5) . . ? 
N1 Ru1 N2 97.6(5) . . ? 
O1A Ru1 N2 101.7(6) . . ? 
N3 Ru1 N2 84.2(5) . . ? 
S1 Ru1 S1A 16.5(11) . . ? 
N5 Ru1 S1A 158.0(4) . . ? 
N4 Ru1 S1A 108.0(5) . . ? 
N1 Ru1 S1A 80.0(4) . . ? 
O1A Ru1 S1A 36.1(3) . . ? 
N3 Ru1 S1A 104.2(4) . . ? 
N2 Ru1 S1A 77.9(5) . . ? 
O2 S1 O1 107(5) . . ? 
O2 S1 Ru1 131(4) . . ? 
O1 S1 Ru1 122(4) . . ? 
S1A' S1A O2A 70.2(11) . . ? 
S1A' S1A O1A 71.6(11) . . ? 
O2A S1A O1A 123.6(14) . . ? 
S1A' S1A Ru1 129(2) . . ? 
O2A S1A Ru1 120.5(10) . . ? 
O1A S1A Ru1 61.7(10) . . ? 
S1A S1A' O2A 72.9(15) . . ? 
S1A S1A' O1A 72.5(14) . . ? 
O2A S1A' O1A 125.9(18) . . ? 
S1A' O1A S1A 35.9(18) . . ? 
S1A' O1A Ru1 115.6(16) . . ? 
S1A O1A Ru1 82.2(11) . . ? 
S1A' O2A S1A 36.9(19) . . ? 
Ru1 N1 H1N1 109.5 . . ? 
Ru1 N1 H2N1 109.5 . . ? 
H1N1 N1 H2N1 109.5 . . ? 
Ru1 N1 H3N1 109.5 . . ? 
H1N1 N1 H3N1 109.5 . . ? 
H2N1 N1 H3N1 109.5 . . ? 
Ru1 N2 H1N2 109.5 . . ? 
Ru1 N2 H2N2 109.5 . . ? 
H1N2 N2 H2N2 109.5 . . ? 
Ru1 N2 H3N2 109.5 . . ? 
H1N2 N2 H3N2 109.5 . . ? 
H2N2 N2 H3N2 109.5 . . ? 
Ru1 N3 H1N3 109.5 . . ? 
Ru1 N3 H2N3 109.5 . . ? 
H1N3 N3 H2N3 109.5 . . ? 
Ru1 N3 H3N3 109.5 . . ? 
H1N3 N3 H3N3 109.5 . . ? 
H2N3 N3 H3N3 109.5 . . ? 
Ru1 N4 H1N4 109.5 . . ? 
Ru1 N4 H2N4 109.5 . . ? 
H1N4 N4 H2N4 109.5 . . ? 
Ru1 N4 H3N4 109.5 . . ? 
H1N4 N4 H3N4 109.5 . . ? 
H2N4 N4 H3N4 109.5 . . ? 
C5 N5 C1 113.3(14) . . ? 
C5 N5 Ru1 122.2(10) . . ? 
C1 N5 Ru1 124.5(10) . . ? 
C2 C1 N5 128.8(16) . . ? 
C2 C1 H1A 115.6 . . ? 
N5 C1 H1A 115.6 . . ? 
C1 C2 F1 126.6(15) . . ? 
C1 C2 C3 117.9(17) . . ? 
F1 C2 C3 115.4(15) . . ? 
C4 C3 C2 113.6(16) . . ? 
C4 C3 H3B 123.2 . . ? 
C2 C3 H3B 123.2 . . ? 
C5 C4 C3 122.2(15) . . ? 
C5 C4 H4D 118.9 . . ? 
C3 C4 H4D 118.9 . . ? 
N5 C5 C4 124.2(15) . . ? 
N5 C5 H5B 117.9 . . ? 
C4 C5 H5B 117.9 . . ? 
O5 S2 O3 112.6(8) . . ? 
O5 S2 O4 110.1(7) . . ? 
O3 S2 O4 114.6(8) . . ? 
O5 S2 C20 105.7(7) . . ? 
O3 S2 C20 107.2(7) . . ? 
O4 S2 C20 106.0(7) . . ? 
C11 C10 C15 122.4(17) . . ? 
C11 C10 S3 120.2(15) . . ? 
C15 C10 S3 117(2) . . ? 
C12 C11 C10 118.4(17) . . ? 
C12 C11 H11A 120.8 . . ? 
C10 C11 H11A 120.8 . . ? 
C11 C12 C13 123(2) . . ? 
C11 C12 H12A 118.7 . . ? 
C13 C12 H12A 118.7 . . ? 
C14 C13 C12 116.6(18) . . ? 
C14 C13 C16 125.0(15) . . ? 
C12 C13 C16 118(2) . . ? 
C13 C14 C15 124.1(16) . . ? 
C13 C14 H14A 117.9 . . ? 
C15 C14 H14A 117.9 . . ? 
C10 C15 C14 116(2) . . ? 
C10 C15 H15A 122.2 . . ? 
C14 C15 H15A 122.2 . . ? 
C13 C16 H16A 109.5 . . ? 
C13 C16 H16B 109.5 . . ? 
H16A C16 H16B 109.5 . . ? 
C13 C16 H16C 109.5 . . ? 
H16A C16 H16C 109.5 . . ? 
H16B C16 H16C 109.5 . . ? 
O8 S3 O6 114.5(9) . . ? 
O8 S3 O7 112.7(8) . . ? 
O6 S3 O7 110.8(8) . . ? 
O8 S3 C10 105.0(7) . . ? 
O6 S3 C10 106.1(9) . . ? 
O7 S3 C10 107.1(9) . . ? 
C25 C20 C21 117.8(16) . . ? 
C25 C20 S2 123.1(11) . . ? 
C21 C20 S2 118.8(14) . . ? 
C22 C21 C20 120.1(18) . . ? 
C22 C21 H21A 120.0 . . ? 
C20 C21 H21A 120.0 . . ? 
C23 C22 C21 120.6(15) . . ? 
C23 C22 H22A 119.7 . . ? 
C21 C22 H22A 119.7 . . ? 
C22 C23 C24 117.8(16) . . ? 
C22 C23 C26 120.7(16) . . ? 
C24 C23 C26 121.5(19) . . ? 
C25 C24 C23 120.2(19) . . ? 
C25 C24 H24A 119.9 . . ? 
C23 C24 H24A 119.9 . . ? 
C20 C25 C24 122.7(15) . . ? 
C20 C25 H25A 118.6 . . ? 
C24 C25 H25A 118.6 . . ? 
C23 C26 H26A 109.5 . . ? 
C23 C26 H26B 109.5 . . ? 
H26A C26 H26B 109.5 . . ? 
C23 C26 H26C 109.5 . . ? 
H26A C26 H26C 109.5 . . ? 
H26B C26 H26C 109.5 . . ? 
 
_diffrn_measured_fraction_theta_max    0.401 
_diffrn_reflns_theta_full              30.97 
_diffrn_measured_fraction_theta_full   0.401 
_refine_diff_density_max    1.847 
_refine_diff_density_min   -0.933 
_refine_diff_density_rms    0.180 

# start Validation Reply Form
_vrf_PLAT029_110kphi2finalnewgeomfix
;
PROBLEM: _diffrn_measured_fraction_theta_full value Low .      0.401 Why?  
RESPONSE: These data are generated from a single phi scan
because they are part of a series of fast data acquisitions
that track the kinetics of a structural transition. Thus,
there was only time to collect a phi scan to see the change.
;
_vrf_PLAT214_110kphi2finalnewgeomfix
;
PROBLEM: Atom C20       (Anion/Solvent) ADP max/min Ratio        6.4 oblate
RESPONSE: The U values of the arene ring on the 
tosylate anion that includes C20 are distinctly anisotropic 
as there is onset of increasing levels of libration in this ring.
;
_vrf_PLAT201_110kphi2finalnewgeomfix
;
PROBLEM: Isotropic non-H Atoms in Main Residue(s) .......          5 Report
RESPONSE: These data are generated from a single phi scan
because they are part of a series of fast data acquisitions
that track the kinetics of a structural transition. Thus,
there was only time to collect a phi scan to see the change.
There is also a lot of structural change witnessed in this
part of the kinetic cycle that is associated with this
specific light-induced crystal structure. The 
light-activated part of the compound is an SO2 ligand.
Its trans ligand is 3-fluoropyridine which contains N5 
and C1-C5. N5 coordinates to the Ru ion where the trans
influence is largest. There will be disorder in the axis
corrsponding to this trans influence (N5-Ru1-O1A/S1A) and 
there are knock on effects of this disorder on the 
stability of the rest of the pyridine ring as well as the 
neigbouring ammine ligands. Consequently, all atoms in the 
pyridyl ring and the ammine ligands could only be modelled 
isotropically. 
;
_vrf_PLAT342_110kphi2finalnewgeomfix
;
PROBLEM: Low Bond Precision on  C-C Bonds ...............    0.02722 Ang.  
RESPONSE: One of the arene rings is heavily disordered. The
C-C bond precision is notably affected.
;
_vrf_PLAT911_110kphi2finalnewgeomfix
;
PROBLEM: Missing FCF Refl Between Thmin & STh/L=    0.600       2483 Report
RESPONSE: Several low angle reflections were omitted as
their intensities were compromised by a beam stop 
obstruction.
;
_vrf_PLAT922_110kphi2finalnewgeomfix
;
PROBLEM: wR2 in the CIF and FCF Differ by ...............    -0.0079 Check 
RESPONSE: These data are generated from a single phi scan
because they are part of a series of fast data acquisitions
that track the kinetics of a structural transition. Thus,
there was only time to collect a phi scan to see the change.
There is also a lot of structural change witnessed in this
part of the kinetic cycle that is associated with this
specific light-induced crystal structure. The 
light-activated part of the compound is an SO2 ligand.
Its trans ligand is 3-fluoropyridine which contains N5 
and C1-C5. N5 coordinates to the Ru ion where the trans
influence is largest. There will be disorder in the axis
corrsponding to this trans influence (N5-Ru1-O1A/S1A) and 
there are knock on effects of this disorder on the 
stability of the rest of the pyridine ring as well as the 
neigbouring ammine ligands. The statistics of the 
refinement are thus affected.
;
_vrf_PLAT927_110kphi2finalnewgeomfix
;
PROBLEM: Reported and Calculated  wR2 Differ by .........    -0.0080 Check 
RESPONSE: These data are generated from a single phi scan
because they are part of a series of fast data acquisitions
that track the kinetics of a structural transition. Thus,
there was only time to collect a phi scan to see the change.
There is also a lot of structural change witnessed in this
part of the kinetic cycle that is associated with this
specific light-induced crystal structure. The 
light-activated part of the compound is an SO2 ligand.
Its trans ligand is 3-fluoropyridine which contains N5 
and C1-C5. N5 coordinates to the Ru ion where the trans
influence is largest. There will be disorder in the axis
corrsponding to this trans influence (N5-Ru1-O1A/S1A) and 
there are knock on effects of this disorder on the 
stability of the rest of the pyridine ring as well as the 
neigbouring ammine ligands. The statistics of the 
refinement are thus affected.
;
_vrf_PLAT026_110kphi2finalnewgeomfix
;
PROBLEM: Ratio Observed / Unique Reflections (too) Low ..        45% Check 
RESPONSE: These data are generated from a single phi scan
because they are part of a series of fast data acquisitions
that track the kinetics of a structural transition. Thus,
there was only time to collect a phi scan to see the change.
;
_vrf_PLAT084_110kphi2finalnewgeomfix
;
PROBLEM: High wR2 Value (i.e. > 0.25) ...................       0.28 Report
RESPONSE: These data are generated from a single phi scan
because they are part of a series of fast data acquisitions
that track the kinetics of a structural transition. Thus,
there was only time to collect a phi scan to see the change.
;
_vrf_PLAT148_110kphi2finalnewgeomfix
;
PROBLEM: s.u. on the      a    - Axis is (Too) Large ....      0.010 Ang.  
RESPONSE: These data are generated from a single phi scan
because they are part of a series of fast data acquisitions
that track the kinetics of a structural transition. Thus,
there was only time to collect a phi scan to see the change.
There is also a lot of structural change witnessed in this
part of the kinetic cycle that is associated with this
specific light-induced crystal structure.
;
_vrf_PLAT234_110kphi2finalnewgeomfix
;
PROBLEM: Large Hirshfeld Difference S2       --O5       .       0.16 Ang.  
RESPONSE: The U values of the SO3 substituent on the 
tosylate anion that includes S3 are distinctly anisotropic 
as there is onset of increasing levels of libration in this 
substituent at this time point in the kinetic structural 
change seen in this series of structures.
;
_vrf_PLAT241_110kphi2finalnewgeomfix
;
PROBLEM: High   'MainMol' Ueq as Compared to Neighbors of        C21 Check 
RESPONSE: This is a light-induced crystal structure where
the ligand and the anion containing C20-C25 is markedly
disordered. So U ratios are large.
;
_vrf_PLAT242_110kphi2finalnewgeomfix
;
PROBLEM: Low    'MainMol' Ueq as Compared to Neighbors of         C2 Check 
RESPONSE: This is a light-induced crystal structure where
the ligand is markedly disordered, to the extent that its
trans ligand (3-fluoropyridine) cannot have all of its 
atoms refined anisotropically. This includes C2.
;
_vrf_PLAT250_110kphi2finalnewgeomfix
;
PROBLEM: Large U3/U1 Ratio for Average U(i,j) Tensor ....        2.4 Note  
RESPONSE: This is a light-induced crystal structure where
the ligand and the anion containing C20-C25 is markedly
disordered. So U ratios are large and elongated.
;
_vrf_PLAT905_110kphi2finalnewgeomfix
;
PROBLEM: Negative K value in the Analysis of Variance ...     -1.304 Report
RESPONSE: These data are generated from a single phi scan
because they are part of a series of fast data acquisitions
that track the kinetics of a structural transition. Thus,
there was only time to collect a phi scan to see the change.
There is also a lot of structural change witnessed in this
part of the kinetic cycle that is associated with this
specific light-induced crystal structure. The 
light-activated part of the compound is an SO2 ligand.
Its trans ligand is 3-fluoropyridine which contains N5 
and C1-C5. N5 coordinates to the Ru ion where the trans
influence is largest. There will be disorder in the axis
corrsponding to this trans influence (N5-Ru1-O1A/S1A) and 
there are knock on effects of this disorder on the 
stability of the rest of the pyridine ring as well as the neigbouring ammine ligands. The model refinement is thus
compromised, and there will be many weak reflections that
are not suitably modelled. Hence, a large and negative K
value.
;
_vrf_PLAT910_110kphi2finalnewgeomfix
;
PROBLEM: Missing # of FCF Reflection(s) Below Theta(Min).          5 Note  
RESPONSE: Several low angle reflections were omitted as
their intensities were compromised by a beam stop 
obstruction.
;
_vrf_PLAT923_110kphi2finalnewgeomfix
;
PROBLEM: S    Values in the CIF and FCF Differ by .......      0.035 Check 
RESPONSE: Several low angle reflections were omitted as
their intensities were compromised by a beam stop 
obstruction.
;
_vrf_PLAT971_110kphi2finalnewgeomfix
;
PROBLEM: Check Calcd Resid. Dens.  1.14Ang From Ru1             1.84 eA-3  
RESPONSE: ...
;
_vrf_PLAT975_110kphi2finalnewgeomfix
;
PROBLEM: Check Calcd Resid. Dens.  0.98Ang From N2      .       0.60 eA-3  
RESPONSE: These data are generated from a single phi scan
because they are part of a series of fast data acquisitions
that track the kinetics of a structural transition. Thus,
there was only time to collect a phi scan to see the change.
One consequence of the resulting low data-to-parameter
ratio on the refinement is that not all atoms could be
refined fully. The Hs of the ammine ligands were located
in the difference map but their Uiso values were not 
refined (they were constrained at a fixed value). There
will thus be some inaccuaracy around the population 
distribution of their electron around the ammine ligand (including N2).
So this residual electron density would stand to reason.
;
_vrf_PLAT976_110kphi2finalnewgeomfix
;
PROBLEM: Check Calcd Resid. Dens.  0.57Ang From N2      .      -0.67 eA-3  
RESPONSE: These data are generated from a single phi scan
because they are part of a series of fast data acquisitions
that track the kinetics of a structural transition. Thus,
there was only time to collect a phi scan to see the change.
One consequence of the resulting low data-to-parameter
ratio on the refinement is that not all atoms could be
refined fully. The Hs of the ammine ligands were located
in the difference map but their Uiso values were not 
refined (they were constrained at a fixed value). There
will thus be some inaccuaracy around the population 
distribution of their electron around the ammine ligand (including N2).
So this residual electron density would stand to reason.
;
_vrf_PLAT977_110kphi2finalnewgeomfix
;
PROBLEM: Check Negative Difference Density on H3N2      .      -0.41 eA-3  
RESPONSE: These data are generated from a single phi scan
because they are part of a series of fast data acquisitions
that track the kinetics of a structural transition. Thus,
there was only time to collect a phi scan to see the change.
One consequence of the resulting low data-to-parameter
ratio on the refinement is that not all atoms could be
refined fully. The Hs of the ammine ligands were located
in the difference map but their Uiso values were not 
refined (they were constrained at a fixed value). There
will thus be some inaccuaracy around the population 
distribution of their electron around the ammine ligand (including N2).
So this residual electron density would stand to reason.
;
# end Validation Reply Form
