# Supplementary material for: Structural Capture of η1-OSO to η2-(OS)O Coordination Isomerism in a New Ruthenium-Based SO2-Linkage Photoisomer That Exhibits Single-Crystal Optical Actuation
Source: J Phys Chem C Nanomater Interfaces. 2022 Mar 29;126(13):6047–59. doi: 10.1021/acs.jpcc.2c00170 (PMC9098168; doi:10.1021/acs.jpcc.2c00170)
Supplement: Supplementary file 7 — jp2c00170_si_007.cif [file jp2c00170_si_007.cif]

 
data_110kphi3reverseinvfix 
 
_audit_creation_method            SHELXL-97 
_chemical_name_systematic 
; 
 ? 
; 
_chemical_name_common             ? 
_chemical_melting_point           ? 
_chemical_formula_moiety          ? 
_chemical_formula_sum 
 'C19 H30 F N5 O8 Ru S3' 
_chemical_formula_weight          672.73 
 
loop_ 
 _atom_type_symbol 
 _atom_type_description 
 _atom_type_scat_dispersion_real 
 _atom_type_scat_dispersion_imag 
 _atom_type_scat_source 
 'C'  'C'   0.0033   0.0016 
 'International Tables Vol C Tables 4.2.6.8 and 6.1.1.4' 
 'H'  'H'   0.0000   0.0000 
 'International Tables Vol C Tables 4.2.6.8 and 6.1.1.4' 
 'N'  'N'   0.0061   0.0033 
 'International Tables Vol C Tables 4.2.6.8 and 6.1.1.4' 
 'O'  'O'   0.0106   0.0060 
 'International Tables Vol C Tables 4.2.6.8 and 6.1.1.4' 
 'F'  'F'   0.0171   0.0103 
 'International Tables Vol C Tables 4.2.6.8 and 6.1.1.4' 
 'S'  'S'   0.1246   0.1234 
 'International Tables Vol C Tables 4.2.6.8 and 6.1.1.4' 
 'Ru'  'Ru'  -1.2594   0.8363 
 'International Tables Vol C Tables 4.2.6.8 and 6.1.1.4' 
 
_symmetry_cell_setting            triclinic 
_symmetry_space_group_name_H-M    P-1
 
loop_ 
 _symmetry_equiv_pos_as_xyz 
 'x, y, z' 
 '-x, -y, -z' 
 
_cell_length_a                    8.766(8) 
_cell_length_b                    12.319(9) 
_cell_length_c                    12.872(10) 
_cell_angle_alpha                 100.007(13) 
_cell_angle_beta                  101.843(15) 
_cell_angle_gamma                 91.09(3) 
_cell_volume                      1337.6(18) 
_cell_formula_units_Z             2 
_cell_measurement_temperature     110(2) 
_cell_measurement_reflns_used     947
_cell_measurement_theta_min        2.56
_cell_measurement_theta_max       24.58
 
_exptl_crystal_description        plate 
_exptl_crystal_colour             'dark grey'
_exptl_crystal_size_max           0.4
_exptl_crystal_size_mid           0.1
_exptl_crystal_size_min           0.075
_exptl_crystal_density_meas       ? 
_exptl_crystal_density_diffrn     1.670 
_exptl_crystal_density_method     'not measured' 
_exptl_crystal_F_000              688 
_exptl_absorpt_coefficient_mu     0.880 
_exptl_absorpt_correction_type    none
_exptl_absorpt_correction_T_min   ? 
_exptl_absorpt_correction_T_max   ? 
_exptl_absorpt_process_details    ? 
 
_exptl_special_details 
; 
 ? 
; 
 
_diffrn_ambient_temperature       110(2) 
_diffrn_radiation_wavelength      0.71073 
_diffrn_radiation_type            MoK\a 
_diffrn_radiation_source          'fine-focus sealed tube' 
_diffrn_radiation_monochromator   graphite 
_diffrn_measurement_device_type   'CCD area detector'
_diffrn_measurement_method        'phi scans'
_diffrn_detector_area_resol_mean  ? 
_diffrn_standards_number          ? 
_diffrn_standards_interval_count  ? 
_diffrn_standards_interval_time   ? 
_diffrn_standards_decay_%         ? 
_diffrn_reflns_number             3443 
_diffrn_reflns_av_R_equivalents   0.1103 
_diffrn_reflns_av_sigmaI/netI     0.1784 
_diffrn_reflns_limit_h_min        -12 
_diffrn_reflns_limit_h_max        3 
_diffrn_reflns_limit_k_min        -11 
_diffrn_reflns_limit_k_max        17 
_diffrn_reflns_limit_l_min        -15 
_diffrn_reflns_limit_l_max        5 
_diffrn_reflns_theta_min          2.59 
_diffrn_reflns_theta_max          31.08 
_reflns_number_total              3345 
_reflns_number_gt                 1579 
_reflns_threshold_expression      >2sigma(I) 
 
_computing_data_collection        'Bruker SMART' 
_computing_cell_refinement        'Bruker SMART' 
_computing_data_reduction         'Bruker SAINT' 
_computing_structure_solution     'SHELXS-97 (Sheldrick, 1990)' 
_computing_structure_refinement   'SHELXL-97 (Sheldrick, 1997)' 
_computing_molecular_graphics     'Bruker SHELXTL' 
_computing_publication_material   'Bruker SHELXTL' 
 
_refine_special_details 
; 
 Refinement of F^2^ against ALL reflections.  The weighted R-factor wR and 
 goodness of fit S are based on F^2^, conventional R-factors R are based 
 on F, with F set to zero for negative F^2^. The threshold expression of 
 F^2^ > 2sigma(F^2^) is used only for calculating R-factors(gt) etc. and is 
 not relevant to the choice of reflections for refinement.  R-factors based 
 on F^2^ are statistically about twice as large as those based on F, and R- 
 factors based on ALL data will be even larger. 
; 
 
_refine_ls_structure_factor_coef  Fsqd  
_refine_ls_matrix_type            full 
_refine_ls_weighting_scheme       calc  
_refine_ls_weighting_details 
 'calc w=1/[\s^2^(Fo^2^)+(0.1282P)^2^+0.0000P] where P=(Fo^2^+2Fc^2^)/3' 
_atom_sites_solution_primary      patterson 
_atom_sites_solution_secondary    difmap 
_atom_sites_solution_hydrogens    geom 
_refine_ls_hydrogen_treatment     mixed 
_refine_ls_extinction_method      none 
_refine_ls_extinction_coef        ? 
_refine_ls_number_reflns          3345 
_refine_ls_number_parameters      338 
_refine_ls_number_restraints      9 
_refine_ls_R_factor_all           0.1593 
_refine_ls_R_factor_gt            0.0857 
_refine_ls_wR_factor_ref          0.2411 
_refine_ls_wR_factor_gt           0.2063 
_refine_ls_goodness_of_fit_ref    0.899 
_refine_ls_restrained_S_all       0.898 
_refine_ls_shift/su_max           0.205 
_refine_ls_shift/su_mean          0.001 
 
loop_ 
 _atom_site_label 
 _atom_site_type_symbol 
 _atom_site_fract_x 
 _atom_site_fract_y 
 _atom_site_fract_z 
 _atom_site_U_iso_or_equiv 
 _atom_site_adp_type 
 _atom_site_occupancy 
 _atom_site_symmetry_multiplicity 
 _atom_site_calc_flag 
 _atom_site_refinement_flags 
 _atom_site_disorder_assembly 
 _atom_site_disorder_group 
Ru1 Ru 1.23334(16) 0.22593(8) 0.47842(10) 0.0274(6) Uani 1 1 d . . . 
S1 S 1.188(3) 0.092(3) 0.353(2) 0.083(8) Uiso 0.34(3) 1 d PD A 1 
O1 O 1.153(9) 0.115(6) 0.248(4) 0.13(3) Uiso 0.34(3) 1 d PD A 1 
O2 O 1.193(6) -0.021(3) 0.357(4) 0.070(16) Uiso 0.34(3) 1 d PD A 1 
S1A S 1.1622(10) 0.0430(8) 0.3699(6) 0.048(4) Uani 0.66(3) 1 d PD A 2 
O1A O 1.157(2) 0.1388(12) 0.3112(17) 0.029(6) Uani 0.66(3) 1 d P A 2 
O2A O 1.281(2) -0.0327(10) 0.3650(16) 0.053(8) Uani 0.66(3) 1 d PD A 2 
N1 N 1.4251(18) 0.1371(10) 0.5477(12) 0.040(3) Uiso 1 1 d . A . 
H1N1 H 1.4841 0.1813 0.6069 0.13(9) Uiso 1 1 calc R . . 
H2N1 H 1.4847 0.1164 0.4983 0.00(3) Uiso 1 1 calc R . . 
H3N1 H 1.3876 0.0760 0.5673 0.9(10) Uiso 1 1 calc R . . 
N2 N 1.0668(15) 0.1640(10) 0.5582(10) 0.036(3) Uiso 1 1 d . A . 
H1N2 H 0.9814 0.1328 0.5082 0.01(3) Uiso 1 1 calc R . . 
H2N2 H 1.0377 0.2206 0.6043 0.09(7) Uiso 1 1 calc R . . 
H3N2 H 1.1108 0.1125 0.5960 0.00(2) Uiso 1 1 calc R . . 
N3 N 1.0474(15) 0.3247(10) 0.4199(11) 0.035(3) Uiso 1 1 d . A . 
H1N3 H 1.0057 0.3575 0.4759 0.04(4) Uiso 1 1 calc R . . 
H2N3 H 0.9723 0.2811 0.3700 0.03(4) Uiso 1 1 calc R . . 
H3N3 H 1.0853 0.3775 0.3889 0.03(4) Uiso 1 1 calc R . . 
N4 N 1.3996(14) 0.3021(9) 0.4116(10) 0.029(3) Uiso 1 1 d . A . 
H1N4 H 1.4407 0.2498 0.3680 0.08(6) Uiso 1 1 calc R . . 
H2N4 H 1.4772 0.3377 0.4658 0.05(5) Uiso 1 1 calc R . . 
H3N4 H 1.3523 0.3516 0.3725 0.04(4) Uiso 1 1 calc R . . 
N5 N 1.3000(14) 0.3442(8) 0.6154(9) 0.022(2) Uiso 1 1 d . A . 
C1 C 1.332(2) 0.3225(12) 0.7175(13) 0.043(6) Uani 1 1 d . . . 
H1A H 1.3251 0.2473 0.7251 0.052 Uiso 1 1 calc R A . 
C2 C 1.371(2) 0.3958(15) 0.8054(15) 0.048(6) Uani 1 1 d . A . 
F1 F 1.4055(16) 0.3687(7) 0.9038(8) 0.072(4) Uani 1 1 d . . . 
C3 C 1.381(3) 0.5113(14) 0.8016(14) 0.065(8) Uani 1 1 d . . . 
H3B H 1.4078 0.5667 0.8647 0.078 Uiso 1 1 calc R A . 
C4 C 1.348(2) 0.5353(11) 0.6999(14) 0.043(6) Uani 1 1 d . A . 
H4D H 1.3567 0.6100 0.6910 0.051 Uiso 1 1 calc R . . 
C5 C 1.304(2) 0.4537(12) 0.6100(13) 0.035(5) Uani 1 1 d . . . 
H5B H 1.2742 0.4747 0.5414 0.042 Uiso 1 1 calc R A . 
S2 S 0.7940(5) 0.4054(3) 0.6639(3) 0.0305(14) Uani 1 1 d . . . 
O3 O 0.6628(14) 0.3369(9) 0.5990(8) 0.050(4) Uani 1 1 d . . . 
O4 O 0.7689(14) 0.5232(7) 0.6737(8) 0.040(4) Uani 1 1 d . . . 
O5 O 0.9406(15) 0.3793(8) 0.6303(9) 0.037(3) Uani 1 1 d . . . 
C10 C 0.672(2) 0.0056(10) 0.1877(13) 0.028(6) Uani 1 1 d . . . 
C11 C 0.792(2) 0.0003(12) 0.1308(14) 0.035(6) Uani 1 1 d . . . 
H11A H 0.8849 0.0454 0.1600 0.043 Uiso 1 1 calc R . . 
C12 C 0.776(2) -0.0697(12) 0.0321(13) 0.040(6) Uani 1 1 d . . . 
H12A H 0.8572 -0.0699 -0.0069 0.048 Uiso 1 1 calc R . . 
C13 C 0.642(2) -0.1403(12) -0.0107(15) 0.032(6) Uani 1 1 d U . . 
C14 C 0.530(3) -0.1326(11) 0.0474(15) 0.044(8) Uani 1 1 d . . . 
H14A H 0.4381 -0.1792 0.0190 0.053 Uiso 1 1 calc R . . 
C15 C 0.538(2) -0.0607(11) 0.1475(13) 0.036(6) Uani 1 1 d . . . 
H15A H 0.4549 -0.0587 0.1848 0.044 Uiso 1 1 calc R . . 
C16 C 0.631(2) -0.2179(12) -0.1140(12) 0.036(5) Uani 1 1 d U . . 
H16A H 0.5502 -0.2764 -0.1207 0.054 Uiso 1 1 calc R . . 
H16B H 0.7315 -0.2508 -0.1155 0.054 Uiso 1 1 calc R . . 
H16C H 0.6034 -0.1780 -0.1742 0.054 Uiso 1 1 calc R . . 
S3 S 0.6945(6) 0.0927(3) 0.3158(3) 0.0337(15) Uani 1 1 d . . . 
O6 O 0.542(2) 0.0939(9) 0.3429(11) 0.070(5) Uani 1 1 d . . . 
O7 O 0.7503(15) 0.2008(7) 0.3034(8) 0.045(4) Uani 1 1 d . . . 
O8 O 0.8065(18) 0.0442(9) 0.3882(9) 0.076(6) Uani 1 1 d . . . 
C20 C 0.8187(18) 0.3769(11) 0.7961(12) 0.023(5) Uani 1 1 d . . . 
C21 C 0.838(3) 0.2688(12) 0.8131(14) 0.054(7) Uani 1 1 d . . . 
H21A H 0.8279 0.2099 0.7532 0.064 Uiso 1 1 calc R . . 
C22 C 0.873(3) 0.2472(14) 0.9171(15) 0.057(7) Uani 1 1 d . . . 
H22A H 0.8981 0.1749 0.9286 0.069 Uiso 1 1 calc R . . 
C23 C 0.871(2) 0.3299(13) 1.0041(14) 0.049(7) Uani 1 1 d . . . 
C24 C 0.834(2) 0.4338(13) 0.9840(14) 0.052(7) Uani 1 1 d . . . 
H24A H 0.8282 0.4912 1.0426 0.063 Uiso 1 1 calc R . . 
C25 C 0.806(2) 0.4555(13) 0.8817(13) 0.045(6) Uani 1 1 d . . . 
H25A H 0.7766 0.5269 0.8700 0.053 Uiso 1 1 calc R . . 
C26 C 0.907(3) 0.2998(17) 1.1168(14) 0.074(8) Uani 1 1 d . . . 
H26A H 0.9707 0.2352 1.1161 0.111 Uiso 1 1 calc R . . 
H26B H 0.8090 0.2827 1.1375 0.111 Uiso 1 1 calc R . . 
H26C H 0.9643 0.3622 1.1688 0.111 Uiso 1 1 calc R . . 
 
loop_ 
 _atom_site_aniso_label 
 _atom_site_aniso_U_11 
 _atom_site_aniso_U_22 
 _atom_site_aniso_U_33 
 _atom_site_aniso_U_23 
 _atom_site_aniso_U_13 
 _atom_site_aniso_U_12 
Ru1 0.0397(9) 0.0108(5) 0.0317(9) -0.0001(5) 0.0113(7) -0.0028(4) 
S1A 0.062(6) 0.018(4) 0.052(6) -0.002(4) -0.005(4) 0.004(3) 
O1A 0.048(12) 0.020(8) 0.024(12) 0.002(9) 0.017(10) 0.004(7) 
O2A 0.072(18) 0.012(7) 0.063(14) -0.004(8) -0.008(13) 0.010(8) 
C1 0.076(16) 0.022(8) 0.029(11) -0.010(8) 0.019(11) 0.004(8) 
C2 0.065(16) 0.052(11) 0.034(12) 0.013(10) 0.023(11) -0.003(9) 
F1 0.127(12) 0.042(6) 0.047(7) 0.010(5) 0.017(7) 0.000(6) 
C3 0.11(2) 0.038(10) 0.037(12) 0.000(9) 0.002(13) -0.011(10) 
C4 0.057(13) 0.010(7) 0.053(12) -0.013(8) 0.011(11) -0.009(7) 
C5 0.025(11) 0.046(9) 0.043(11) 0.011(9) 0.020(9) 0.010(7) 
S2 0.043(3) 0.0226(18) 0.025(2) 0.0024(18) 0.007(2) -0.0020(16) 
O3 0.054(9) 0.059(7) 0.036(7) 0.019(6) 0.001(7) -0.025(6) 
O4 0.068(10) 0.025(5) 0.040(7) 0.013(5) 0.035(7) 0.010(5) 
O5 0.038(8) 0.040(6) 0.045(8) 0.012(6) 0.036(7) 0.012(5) 
C10 0.031(11) 0.020(7) 0.027(11) -0.005(7) -0.001(10) 0.001(6) 
C11 0.025(11) 0.041(9) 0.036(12) -0.004(9) 0.006(10) 0.001(7) 
C12 0.047(13) 0.041(9) 0.035(11) 0.011(9) 0.011(10) -0.008(8) 
C13 0.037(12) 0.030(8) 0.030(11) -0.002(8) 0.016(10) -0.006(7) 
C14 0.072(17) 0.018(8) 0.035(13) 0.010(9) -0.009(12) -0.009(8) 
C15 0.045(13) 0.030(8) 0.036(11) 0.006(9) 0.016(10) -0.009(7) 
C16 0.046(12) 0.039(8) 0.027(10) -0.009(8) 0.027(9) 0.012(7) 
S3 0.055(3) 0.0142(17) 0.028(3) -0.0019(18) 0.007(3) -0.0011(16) 
O6 0.090(13) 0.043(7) 0.068(10) -0.041(7) 0.042(10) -0.019(7) 
O7 0.080(10) 0.015(5) 0.036(7) 0.002(5) 0.010(7) -0.023(5) 
O8 0.126(14) 0.042(6) 0.042(8) -0.007(6) -0.017(8) 0.029(7) 
C20 0.023(10) 0.034(8) 0.013(9) 0.000(8) 0.008(8) 0.002(6) 
C21 0.089(17) 0.029(8) 0.041(11) 0.003(8) 0.011(11) 0.012(9) 
C22 0.084(18) 0.040(10) 0.051(13) 0.016(10) 0.014(12) 0.020(9) 
C23 0.070(16) 0.037(9) 0.034(11) 0.003(10) 0.004(11) -0.012(9) 
C24 0.084(17) 0.031(9) 0.040(11) -0.002(9) 0.016(11) 0.002(9) 
C25 0.083(18) 0.035(9) 0.020(11) 0.000(9) 0.026(11) 0.003(9) 
C26 0.077(18) 0.090(14) 0.054(13) 0.040(11) -0.009(13) -0.018(12) 
 
_geom_special_details 
; 
 All esds (except the esd in the dihedral angle between two l.s. planes) 
 are estimated using the full covariance matrix.  The cell esds are taken 
 into account individually in the estimation of esds in distances, angles 
 and torsion angles; correlations between esds in cell parameters are only 
 used when they are defined by crystal symmetry.  An approximate (isotropic) 
 treatment of cell esds is used for estimating esds involving l.s. planes. 
; 
 
loop_ 
 _geom_bond_atom_site_label_1 
 _geom_bond_atom_site_label_2 
 _geom_bond_distance 
 _geom_bond_site_symmetry_2 
 _geom_bond_publ_flag 
Ru1 N5 2.055(10) . ? 
Ru1 S1 2.07(3) . ? 
Ru1 N4 2.118(14) . ? 
Ru1 N3 2.144(11) . ? 
Ru1 N1 2.147(12) . ? 
Ru1 N2 2.147(15) . ? 
Ru1 O1A 2.19(2) . ? 
Ru1 S1A 2.432(9) . ? 
S1 O1 1.397(10) . ? 
S1 O2 1.400(10) . ? 
S1A O2A 1.413(10) . ? 
S1A O1A 1.505(18) . ? 
N1 H1N1 0.9100 . ? 
N1 H2N1 0.9100 . ? 
N1 H3N1 0.9100 . ? 
N2 H1N2 0.9100 . ? 
N2 H2N2 0.9100 . ? 
N2 H3N2 0.9100 . ? 
N3 H1N3 0.9100 . ? 
N3 H2N3 0.9100 . ? 
N3 H3N3 0.9100 . ? 
N4 H1N4 0.9100 . ? 
N4 H2N4 0.9100 . ? 
N4 H3N4 0.9100 . ? 
N5 C1 1.361(18) . ? 
N5 C5 1.363(17) . ? 
C1 C2 1.30(2) . ? 
C1 H1A 0.9500 . ? 
C2 F1 1.342(18) . ? 
C2 C3 1.43(2) . ? 
C3 C4 1.37(2) . ? 
C3 H3B 0.9500 . ? 
C4 C5 1.38(2) . ? 
C4 H4D 0.9500 . ? 
C5 H5B 0.9500 . ? 
S2 O3 1.434(10) . ? 
S2 O4 1.459(9) . ? 
S2 O5 1.462(13) . ? 
S2 C20 1.768(15) . ? 
C10 C15 1.37(2) . ? 
C10 C11 1.39(2) . ? 
C10 S3 1.776(17) . ? 
C11 C12 1.39(2) . ? 
C11 H11A 0.9500 . ? 
C12 C13 1.40(2) . ? 
C12 H12A 0.9500 . ? 
C13 C14 1.35(3) . ? 
C13 C16 1.48(2) . ? 
C14 C15 1.42(2) . ? 
C14 H14A 0.9500 . ? 
C15 H15A 0.9500 . ? 
C16 H16A 0.9800 . ? 
C16 H16B 0.9800 . ? 
C16 H16C 0.9800 . ? 
S3 O8 1.425(10) . ? 
S3 O6 1.449(17) . ? 
S3 O7 1.455(10) . ? 
C20 C25 1.36(2) . ? 
C20 C21 1.395(18) . ? 
C21 C22 1.38(2) . ? 
C21 H21A 0.9500 . ? 
C22 C23 1.38(2) . ? 
C22 H22A 0.9500 . ? 
C23 C24 1.38(2) . ? 
C23 C26 1.53(2) . ? 
C24 C25 1.36(2) . ? 
C24 H24A 0.9500 . ? 
C25 H25A 0.9500 . ? 
C26 H26A 0.9800 . ? 
C26 H26B 0.9800 . ? 
C26 H26C 0.9800 . ? 
 
loop_ 
 _geom_angle_atom_site_label_1 
 _geom_angle_atom_site_label_2 
 _geom_angle_atom_site_label_3 
 _geom_angle 
 _geom_angle_site_symmetry_1 
 _geom_angle_site_symmetry_3 
 _geom_angle_publ_flag 
N5 Ru1 S1 171.4(9) . . ? 
N5 Ru1 N4 87.9(5) . . ? 
S1 Ru1 N4 93.4(10) . . ? 
N5 Ru1 N3 89.7(4) . . ? 
S1 Ru1 N3 98.7(9) . . ? 
N4 Ru1 N3 94.4(5) . . ? 
N5 Ru1 N1 85.9(5) . . ? 
S1 Ru1 N1 85.8(9) . . ? 
N4 Ru1 N1 85.2(6) . . ? 
N3 Ru1 N1 175.6(5) . . ? 
N5 Ru1 N2 86.4(5) . . ? 
S1 Ru1 N2 92.5(10) . . ? 
N4 Ru1 N2 174.1(5) . . ? 
N3 Ru1 N2 83.9(5) . . ? 
N1 Ru1 N2 96.0(6) . . ? 
N5 Ru1 O1A 164.5(5) . . ? 
S1 Ru1 O1A 23.3(8) . . ? 
N4 Ru1 O1A 82.3(6) . . ? 
N3 Ru1 O1A 79.2(6) . . ? 
N1 Ru1 O1A 105.2(6) . . ? 
N2 Ru1 O1A 102.9(6) . . ? 
N5 Ru1 S1A 157.9(4) . . ? 
S1 Ru1 S1A 16.0(10) . . ? 
N4 Ru1 S1A 107.5(4) . . ? 
N3 Ru1 S1A 104.3(4) . . ? 
N1 Ru1 S1A 80.0(4) . . ? 
N2 Ru1 S1A 78.4(4) . . ? 
O1A Ru1 S1A 37.5(4) . . ? 
O1 S1 O2 114(4) . . ? 
O1 S1 Ru1 117(4) . . ? 
O2 S1 Ru1 129(3) . . ? 
O2A S1A O1A 120.4(14) . . ? 
O2A S1A Ru1 118.0(9) . . ? 
O1A S1A Ru1 62.6(9) . . ? 
S1A O1A Ru1 79.8(10) . . ? 
Ru1 N1 H1N1 109.5 . . ? 
Ru1 N1 H2N1 109.5 . . ? 
H1N1 N1 H2N1 109.5 . . ? 
Ru1 N1 H3N1 109.5 . . ? 
H1N1 N1 H3N1 109.5 . . ? 
H2N1 N1 H3N1 109.5 . . ? 
Ru1 N2 H1N2 109.5 . . ? 
Ru1 N2 H2N2 109.5 . . ? 
H1N2 N2 H2N2 109.5 . . ? 
Ru1 N2 H3N2 109.5 . . ? 
H1N2 N2 H3N2 109.5 . . ? 
H2N2 N2 H3N2 109.5 . . ? 
Ru1 N3 H1N3 109.5 . . ? 
Ru1 N3 H2N3 109.5 . . ? 
H1N3 N3 H2N3 109.5 . . ? 
Ru1 N3 H3N3 109.5 . . ? 
H1N3 N3 H3N3 109.5 . . ? 
H2N3 N3 H3N3 109.5 . . ? 
Ru1 N4 H1N4 109.5 . . ? 
Ru1 N4 H2N4 109.5 . . ? 
H1N4 N4 H2N4 109.5 . . ? 
Ru1 N4 H3N4 109.5 . . ? 
H1N4 N4 H3N4 109.5 . . ? 
H2N4 N4 H3N4 109.5 . . ? 
C1 N5 C5 114.4(12) . . ? 
C1 N5 Ru1 124.3(9) . . ? 
C5 N5 Ru1 121.1(9) . . ? 
C2 C1 N5 125.6(14) . . ? 
C2 C1 H1A 117.2 . . ? 
N5 C1 H1A 117.2 . . ? 
C1 C2 F1 122.7(15) . . ? 
C1 C2 C3 121.0(15) . . ? 
F1 C2 C3 116.3(15) . . ? 
C4 C3 C2 114.5(15) . . ? 
C4 C3 H3B 122.7 . . ? 
C2 C3 H3B 122.7 . . ? 
C3 C4 C5 121.5(14) . . ? 
C3 C4 H4D 119.2 . . ? 
C5 C4 H4D 119.2 . . ? 
N5 C5 C4 122.8(13) . . ? 
N5 C5 H5B 118.6 . . ? 
C4 C5 H5B 118.6 . . ? 
O3 S2 O4 113.3(7) . . ? 
O3 S2 O5 113.1(8) . . ? 
O4 S2 O5 111.4(7) . . ? 
O3 S2 C20 107.0(7) . . ? 
O4 S2 C20 105.8(7) . . ? 
O5 S2 C20 105.6(7) . . ? 
C15 C10 C11 120.1(16) . . ? 
C15 C10 S3 119.1(18) . . ? 
C11 C10 S3 120.7(11) . . ? 
C12 C11 C10 120.9(14) . . ? 
C12 C11 H11A 119.5 . . ? 
C10 C11 H11A 119.5 . . ? 
C11 C12 C13 121(2) . . ? 
C11 C12 H12A 119.7 . . ? 
C13 C12 H12A 119.7 . . ? 
C14 C13 C12 116.3(18) . . ? 
C14 C13 C16 123.9(15) . . ? 
C12 C13 C16 120(2) . . ? 
C13 C14 C15 125.5(16) . . ? 
C13 C14 H14A 117.3 . . ? 
C15 C14 H14A 117.3 . . ? 
C10 C15 C14 116.5(19) . . ? 
C10 C15 H15A 121.7 . . ? 
C14 C15 H15A 121.7 . . ? 
C13 C16 H16A 109.5 . . ? 
C13 C16 H16B 109.5 . . ? 
H16A C16 H16B 109.5 . . ? 
C13 C16 H16C 109.5 . . ? 
H16A C16 H16C 109.5 . . ? 
H16B C16 H16C 109.5 . . ? 
O8 S3 O6 112.5(9) . . ? 
O8 S3 O7 112.0(7) . . ? 
O6 S3 O7 112.8(8) . . ? 
O8 S3 C10 106.0(6) . . ? 
O6 S3 C10 106.4(8) . . ? 
O7 S3 C10 106.5(7) . . ? 
C25 C20 C21 117.9(14) . . ? 
C25 C20 S2 122.1(10) . . ? 
C21 C20 S2 119.7(13) . . ? 
C22 C21 C20 120.1(16) . . ? 
C22 C21 H21A 119.9 . . ? 
C20 C21 H21A 119.9 . . ? 
C23 C22 C21 120.4(14) . . ? 
C23 C22 H22A 119.8 . . ? 
C21 C22 H22A 119.8 . . ? 
C22 C23 C24 118.1(15) . . ? 
C22 C23 C26 117.8(15) . . ? 
C24 C23 C26 124.1(18) . . ? 
C25 C24 C23 121.2(18) . . ? 
C25 C24 H24A 119.4 . . ? 
C23 C24 H24A 119.4 . . ? 
C20 C25 C24 121.4(15) . . ? 
C20 C25 H25A 119.3 . . ? 
C24 C25 H25A 119.3 . . ? 
C23 C26 H26A 109.5 . . ? 
C23 C26 H26B 109.5 . . ? 
H26A C26 H26B 109.5 . . ? 
C23 C26 H26C 109.5 . . ? 
H26A C26 H26C 109.5 . . ? 
H26B C26 H26C 109.5 . . ? 
 
_diffrn_measured_fraction_theta_max    0.389 
_diffrn_reflns_theta_full              31.08 
_diffrn_measured_fraction_theta_full   0.389 
_refine_diff_density_max    1.555 
_refine_diff_density_min   -0.915 
_refine_diff_density_rms    0.149 

# start Validation Reply Form
_vrf_SHFSU01_110kphi3reverseinvfix
;
PROBLEM: The absolute value of parameter shift to su ratio > 0.20
RESPONSE: These data are generated from a single phi scan
because they are part of a series of fast data acquisitions
that track the kinetics of a structural transition. Thus,
there was only time to collect a phi scan to see the change.
There is also a lot of structural change witnessed in this
part of the kinetic cycle that is associated with this
specific light-induced crystal structure. The 
light-activated part of the compound is an SO2 ligand.
Its trans ligand is 3-fluoropyridine which contains N5 
and C1-C5. N5 coordinates to the Ru ion where the trans
influence is largest. There will be disorder in the axis
corrsponding to this trans influence (N5-Ru1-O1A/S1A) and 
there are knock on effects of this disorder on the 
stability of the rest of the pyridine ring as well as the 
neigbouring ammine ligands. Consequently, all atoms in the 
pyridyl ring and the ammine ligands could only be modelled 
isotropically. The refinement of this structural model
nonetheless remains challenging. Convergence is achieved
but not at this usual stringent level as a few parameters
oscillate around a few similar values despite continual
refinement, i.e. the parameters are stuck in a very shallow
basin with several local minima.
;
_vrf_PLAT029_110kphi3reverseinvfix
;
PROBLEM: _diffrn_measured_fraction_theta_full value Low .      0.389 Why?  
RESPONSE: These data are generated from a single phi scan
because they are part of a series of fast data acquisitions
that track the kinetics of a structural transition. Thus,
there was only time to collect a phi scan to see the change.
;
_vrf_PLAT080_110kphi3reverseinvfix
;
PROBLEM: Maximum Shift/Error ............................       0.20 Why ? 
RESPONSE: These data are generated from a single phi scan
because they are part of a series of fast data acquisitions
that track the kinetics of a structural transition. Thus,
there was only time to collect a phi scan to see the change.
There is also a lot of structural change witnessed in this
part of the kinetic cycle that is associated with this
specific light-induced crystal structure. The 
light-activated part of the compound is an SO2 ligand.
Its trans ligand is 3-fluoropyridine which contains N5 
and C1-C5. N5 coordinates to the Ru ion where the trans
influence is largest. There will be disorder in the axis
corrsponding to this trans influence (N5-Ru1-O1A/S1A) and 
there are knock on effects of this disorder on the 
stability of the rest of the pyridine ring as well as the 
neigbouring ammine ligands. Consequently, all atoms in the 
pyridyl ring and the ammine ligands could only be modelled 
isotropically. The refinement of this structural model
nonetheless remains challenging. Convergence is achieved
but not at this usual stringent level as a few parameters
oscillate around a few similar values despite continual
refinement, i.e. the parameters are stuck in a very shallow
basin with several local minima.
;
_vrf_PLAT201_110kphi3reverseinvfix
;
PROBLEM: Isotropic non-H Atoms in Main Residue(s) .......          5 Report
RESPONSE: These data are generated from a single phi scan
because they are part of a series of fast data acquisitions
that track the kinetics of a structural transition. Thus,
there was only time to collect a phi scan to see the change.
There is also a lot of structural change witnessed in this
part of the kinetic cycle that is associated with this
specific light-induced crystal structure. The 
light-activated part of the compound is an SO2 ligand.
Its trans ligand is 3-fluoropyridine which contains N5 
and C1-C5. N5 coordinates to the Ru ion where the trans
influence is largest. There will be disorder in the axis
corrsponding to this trans influence (N5-Ru1-O1A/S1A) and 
there are knock on effects of this disorder on the 
stability of the rest of the pyridine ring as well as the 
neigbouring ammine ligands. Consequently, all atoms in the 
pyridyl ring and the ammine ligands could only be modelled 
isotropically. 
;
_vrf_PLAT342_110kphi3reverseinvfix
;
PROBLEM: Low Bond Precision on  C-C Bonds ...............    0.02222 Ang.  
RESPONSE: This is a light-induced crystal structure where
the light-activated part of the compound is an SO2 ligand.
This ligand and an arene ring are modeled with marked
disorder levels. The C-C bond precision is compromised
by the arene ring disorder.
;
_vrf_PLAT430_110kphi3reverseinvfix
;
PROBLEM: Short Inter D...A Contact  O2A      ..O6       .       2.83 Ang.  
RESPONSE: This is a light-induced crystal structure where
the light-activated part of the compound is an SO2 ligand.
This ligand is modeled as being disordered wherein O2A 
is terminal and its disordered model impinges on a neigbouring
tosylate ion which contains O6. Thus, the short apparent
interionic contact.
;
_vrf_PLAT026_110kphi3reverseinvfix
;
PROBLEM: Ratio Observed / Unique Reflections (too) Low ..        47% Check 
RESPONSE: This is a light-induced crystal structure where
the light-activated part of the compound is an SO2 ligand.
This ligand and an arene ring are modeled with marked
disorder levels. The disorder renders a lot of weak data.
;
_vrf_PLAT088_110kphi3reverseinvfix
;
PROBLEM: Poor Data / Parameter Ratio ....................       9.90 Note  
RESPONSE: These data are generated from a single phi scan
because they are part of a series of fast data acquisitions
that track the kinetics of a structural transition. Thus,
there was only time to collect a phi scan to see the change.
There is also a lot of structural change witnessed in this
part of the kinetic cycle that is associated with this
specific light-induced crystal structure. The 
light-activated part of the compound is an SO2 ligand.
Its trans ligand is 3-fluoropyridine which contains N5 
and C1-C5. N5 coordinates to the Ru ion where the trans
influence is largest. There will be disorder in the axis
corrsponding to this trans influence (N5-Ru1-O1A/S1A) and 
there are knock on effects of this disorder on the 
stability of the rest of the pyridine ring as well as the 
neigbouring ammine ligands. Consequently, all atoms in the 
pyridyl ring and the ammine ligands could only be modelled 
isotropically. The refinement of this structural model
nonetheless remains challenging. Convergence is achieved
but not at this usual stringent level as a few parameters
are wobbling. We are on the limit of the max data:parameter
ratio possible.
;
_vrf_PLAT213_110kphi3reverseinvfix
;
PROBLEM: Atom O2A             has ADP max/min Ratio .....        3.1 prolat
RESPONSE: This is a light-induced crystal structure where
the light-activated part of the compound is an SO2 ligand.
This ligand is modeled as being disordered wherein O2A 
is terminal and its ADP is therefore large and elongated.
;
_vrf_PLAT214_110kphi3reverseinvfix
;
PROBLEM: Atom C16       (Anion/Solvent) ADP max/min Ratio        4.7 oblate
RESPONSE: This is part of a tosylate anion whose SO3
substituent is starting to display a notable level of libration within the time series of structural 
refinements of which this structure is one. The
U values of its corresponding C-C atoms may
well be affected - this would involve the C16 atom.
;
_vrf_PLAT220_110kphi3reverseinvfix
;
PROBLEM: NonSolvent   Resd 1  O   Ueq(max)/Ueq(min) Range        4.3 Ratio 
RESPONSE: This is a light-induced crystal structure where
the light-activated part of the compound is an SO2 ligand.
This ligand and one of the arene rings are modeled as being 
markedly disordered. This affords highly varying components
in the ADP values.
;
_vrf_PLAT222_110kphi3reverseinvfix
;
PROBLEM: NonSolvent Resd 1  H   Uiso(max)/Uiso(min) Range       10.0 Ratio 
RESPONSE: This is a light-induced crystal structure where
the light-activated part of the compound is an SO2 ligand.
This ligand and one of the arene rings are modeled as being 
markedly disordered. This affords highly varying components
in the ADP values.
;
_vrf_PLAT234_110kphi3reverseinvfix
;
PROBLEM: Large Hirshfeld Difference S2       --O5       .       0.17 Ang.  
RESPONSE: This is a light-induced crystal structure where
the light-activated part of the compound is an SO2 ligand.
This ligand and the anion containing C20-C25 is markedly
disordered. The resolution of the bond lengths of the SO3 
substituent on this anion (including S2 and O5) is thus 
affected. 
;
_vrf_PLAT241_110kphi3reverseinvfix
;
PROBLEM: High   'MainMol' Ueq as Compared to Neighbors of         C3 Check 
RESPONSE: This is a light-induced crystal structure where
the light-activated part of the compound is an SO2 ligand.
Its trans ligand is 3-fluoropyridine which contains N5 
and C1. N5 coordinates to the Ru ion where the trans
influence is largest. There will be disorder in the axis
corrsponding to this trans influence (N5-Ru1-O1A/S1A) and 
there are knock on effects of this disorder on the 
stability of the rest of the pyridine ring. The pyridyl
atoms (including C3) thus show highly Ueq values.
;
_vrf_PLAT242_110kphi3reverseinvfix
;
PROBLEM: Low    'MainMol' Ueq as Compared to Neighbors of        C20 Check 
RESPONSE: This is a light-induced crystal structure where
the light-activated part of the compound is an SO2 ligand.
This ligand and the anion containing C20-C25 is markedly
disordered. This disorder causes the ADPs of these C atoms
(including C20) to be large.
;
_vrf_PLAT245_110kphi3reverseinvfix
;
PROBLEM: U(iso) H1N2      Smaller than U(eq) N2        by      0.026 Ang**2
RESPONSE: These data are generated from a single phi scan
because they are part of a series of fast data acquisitions
that track the kinetics of a structural transition. Thus,
there was only time to collect a phi scan to see the change.
One consequence of the resulting low data-to-parameter
ratio on the refinement is that not all atoms could be
refined fully. The Hs of the ammine ligands were located
in the difference map but their Uiso values were not 
refined (they were constrained at a fixed value). There
will thus be some inaccuaracy around the population 
distribution of their electron around the ammine ligand.
So the U values for H1N2 and N2 are not so accurate.
;
_vrf_PLAT250_110kphi3reverseinvfix
;
PROBLEM: Large U3/U1 Ratio for Average U(i,j) Tensor ....        2.6 Note  
RESPONSE: This is a light-induced crystal structure where
the light-activated part of the compound is an SO2 ligand.
This ligand and the anion containing C20-C25 is markedly
disordered. So U ratios are large. 
;
_vrf_PLAT790_110kphi3reverseinvfix
;
PROBLEM: Centre of Gravity not Within Unit Cell: Resd.  #          1 Note  
RESPONSE: This is a light-induced crystal structure where
the light-activated part of the compound is an SO2 ligand.
This ligand and the anion containing C20-C25 is markedly
disordered. 
;
_vrf_PLAT906_110kphi3reverseinvfix
;
PROBLEM: Large K Value in the Analysis of Variance ......      2.887 Check 
RESPONSE: There is considerable disorder which renders a
large number of weak reflections.
;
_vrf_PLAT910_110kphi3reverseinvfix
;
PROBLEM: Missing # of FCF Reflection(s) Below Theta(Min).          5 Note  
RESPONSE: A few very low angle reflections were omitted
given extinction or beam stop limits affecting their
accurate intensities.
;
_vrf_PLAT913_110kphi3reverseinvfix
;
PROBLEM: Missing # of Very Strong Reflections in FCF ....          6 Note  
RESPONSE: A few very low angle reflections were omitted
given extinction or beam stop limits affecting their
accurate intensities.
;
_vrf_PLAT971_110kphi3reverseinvfix
;
PROBLEM: Check Calcd Resid. Dens.  1.02Ang From Ru1             1.72 eA-3  
RESPONSE: This is a light-induced crystal structure where
the light-activated part of the compound is an SO2 ligand.
Its trans ligand is 3-fluoropyridine which contains N5 
and C1. N5 coordinates to the Ru ion where the trans
influence is largest. There will be disorder in the axis
corrsponding to this trans influence (N5-Ru1-O1A/S1A). There
will be residual (unmodelled) electron density around the Ru 
in any case because it is a heavy metal, but also because
of this disorder issue. 
;
_vrf_PLAT975_110kphi3reverseinvfix
;
PROBLEM: Check Calcd Resid. Dens.  1.00Ang From N1      .       0.68 eA-3  
RESPONSE: These data are generated from a single phi scan
because they are part of a series of fast data acquisitions
that track the kinetics of a structural transition. Thus,
there was only time to collect a phi scan to see the change.
One consequence of the resulting low data-to-parameter
ratio on the refinement is that not all atoms could be
refined fully. The Hs of the ammine ligands were located
in the difference map but their Uiso values were not 
refined (they were constrained at a fixed value). There
will thus be some inaccuaracy around the population 
distribution of their electron around the ammine ligand (including N1).
So this residual electron density would stand to reason.
;
_vrf_PLAT976_110kphi3reverseinvfix
;
PROBLEM: Check Calcd Resid. Dens.  0.73Ang From N2      .      -0.60 eA-3  
RESPONSE: These data are generated from a single phi scan
because they are part of a series of fast data acquisitions
that track the kinetics of a structural transition. Thus,
there was only time to collect a phi scan to see the change.
One consequence of the resulting low data-to-parameter
ratio on the refinement is that not all atoms could be
refined fully. The Hs of the ammine ligands were located
in the difference map but their Uiso values were not 
refined (they were constrained at a fixed value). There
will thus be some inaccuaracy around the population 
distribution of their electron around the ammine ligand (including N2).
So this residual electron density would stand to reason.
;
_vrf_PLAT977_110kphi3reverseinvfix
;
PROBLEM: Check Negative Difference Density on H1N2      .      -0.43 eA-3  
RESPONSE: These data are generated from a single phi scan
because they are part of a series of fast data acquisitions
that track the kinetics of a structural transition. Thus,
there was only time to collect a phi scan to see the change.
One consequence of the resulting low data-to-parameter
ratio on the refinement is that not all atoms could be
refined fully. The Hs of the ammine ligands were located
in the difference map but their Uiso values were not 
refined (they were constrained at a fixed value). There
will thus be some inaccuaracy around the population 
distribution of their electron around the ammine ligand (including N2).
So this residual electron density would stand to reason.
;
# end Validation Reply Form
