# Supplementary material for: Structural Capture of η1-OSO to η2-(OS)O Coordination Isomerism in a New Ruthenium-Based SO2-Linkage Photoisomer That Exhibits Single-Crystal Optical Actuation
Source: J Phys Chem C Nanomater Interfaces. 2022 Mar 29;126(13):6047–59. doi: 10.1021/acs.jpcc.2c00170 (PMC9098168; doi:10.1021/acs.jpcc.2c00170)
Supplement: Supplementary file 8 — jp2c00170_si_008.cif [file jp2c00170_si_008.cif]

 
data_110kphi4finalfix 
 
_audit_creation_method            SHELXL-97 
_chemical_name_systematic 
; 
 ? 
; 
_chemical_name_common             ? 
_chemical_melting_point           ? 
_chemical_formula_moiety          ? 
_chemical_formula_sum 
 'C19 H30 F N5 O8 Ru S3' 
_chemical_formula_weight          672.73 
 
loop_ 
 _atom_type_symbol 
 _atom_type_description 
 _atom_type_scat_dispersion_real 
 _atom_type_scat_dispersion_imag 
 _atom_type_scat_source 
 'C'  'C'   0.0033   0.0016 
 'International Tables Vol C Tables 4.2.6.8 and 6.1.1.4' 
 'H'  'H'   0.0000   0.0000 
 'International Tables Vol C Tables 4.2.6.8 and 6.1.1.4' 
 'N'  'N'   0.0061   0.0033 
 'International Tables Vol C Tables 4.2.6.8 and 6.1.1.4' 
 'O'  'O'   0.0106   0.0060 
 'International Tables Vol C Tables 4.2.6.8 and 6.1.1.4' 
 'F'  'F'   0.0171   0.0103 
 'International Tables Vol C Tables 4.2.6.8 and 6.1.1.4' 
 'S'  'S'   0.1246   0.1234 
 'International Tables Vol C Tables 4.2.6.8 and 6.1.1.4' 
 'Ru'  'Ru'  -1.2594   0.8363 
 'International Tables Vol C Tables 4.2.6.8 and 6.1.1.4' 
 
_symmetry_cell_setting            triclinic
_symmetry_space_group_name_H-M    P-1
 
loop_ 
 _symmetry_equiv_pos_as_xyz 
 'x, y, z' 
 '-x, -y, -z' 
 
_cell_length_a                    8.769(6) 
_cell_length_b                    12.309(7) 
_cell_length_c                    12.861(8) 
_cell_angle_alpha                 100.042(10) 
_cell_angle_beta                  101.956(12) 
_cell_angle_gamma                 91.00(3) 
_cell_volume                      1335.2(14) 
_cell_formula_units_Z             2 
_cell_measurement_temperature     110(2) 
_cell_measurement_reflns_used     984
_cell_measurement_theta_min        2.56
_cell_measurement_theta_max       25.05
 
_exptl_crystal_description        plate 
_exptl_crystal_colour             'dark grey'
_exptl_crystal_size_max           0.4
_exptl_crystal_size_mid           0.1
_exptl_crystal_size_min           0.075
_exptl_crystal_density_meas       ? _exptl_crystal_density_diffrn     1.673 
_exptl_crystal_density_method     'not measured' 
_exptl_crystal_F_000              688 
_exptl_absorpt_coefficient_mu     0.881 
_exptl_absorpt_correction_type    none 
_exptl_absorpt_correction_T_min   ? 
_exptl_absorpt_correction_T_max   ? 
_exptl_absorpt_process_details    ? 
 
_exptl_special_details 
; 
 ? 
; 
 
_diffrn_ambient_temperature       110(2) 
_diffrn_radiation_wavelength      0.71073 
_diffrn_radiation_type            MoK\a 
_diffrn_radiation_source          'fine-focus sealed tube' 
_diffrn_radiation_monochromator   graphite 
_diffrn_measurement_device_type   'CCD area detector' 
_diffrn_measurement_method        'phi scans'
_diffrn_detector_area_resol_mean  ? 
_diffrn_standards_number          ? 
_diffrn_standards_interval_count  ? 
_diffrn_standards_interval_time   ? 
_diffrn_standards_decay_%         ? 
_diffrn_reflns_number             3555 
_diffrn_reflns_av_R_equivalents   0.1448 
_diffrn_reflns_av_sigmaI/netI     0.1698 
_diffrn_reflns_limit_h_min        -12 
_diffrn_reflns_limit_h_max        3 
_diffrn_reflns_limit_k_min        -11 
_diffrn_reflns_limit_k_max        17 
_diffrn_reflns_limit_l_min        -15 
_diffrn_reflns_limit_l_max        5 
_diffrn_reflns_theta_min          2.59 
_diffrn_reflns_theta_max          31.27 
_reflns_number_total              3460 
_reflns_number_gt                 1653 
_reflns_threshold_expression      >2sigma(I) 
 
_computing_data_collection        'Bruker SMART' 
_computing_cell_refinement        'Bruker SMART' 
_computing_data_reduction         'Bruker SAINT' 
_computing_structure_solution     'SHELXS-97 (Sheldrick, 1990)' 
_computing_structure_refinement   'SHELXL-97 (Sheldrick, 1997)' 
_computing_molecular_graphics     'Bruker SHELXTL' 
_computing_publication_material   'Bruker SHELXTL' 
 
_refine_special_details 
; 
 Refinement of F^2^ against ALL reflections.  The weighted R-factor wR and 
 goodness of fit S are based on F^2^, conventional R-factors R are based 
 on F, with F set to zero for negative F^2^. The threshold expression of 
 F^2^ > 2sigma(F^2^) is used only for calculating R-factors(gt) etc. and is 
 not relevant to the choice of reflections for refinement.  R-factors based 
 on F^2^ are statistically about twice as large as those based on F, and R- 
 factors based on ALL data will be even larger. 
; 
 
_refine_ls_structure_factor_coef  Fsqd  
_refine_ls_matrix_type            full 
_refine_ls_weighting_scheme       calc  
_refine_ls_weighting_details 
 'calc w=1/[\s^2^(Fo^2^)+(0.1665P)^2^+0.0000P] where P=(Fo^2^+2Fc^2^)/3' 
_atom_sites_solution_primary      patterson 
_atom_sites_solution_secondary    difmap 
_atom_sites_solution_hydrogens    geom 
_refine_ls_hydrogen_treatment     mixed 
_refine_ls_extinction_method      none 
_refine_ls_extinction_coef        ? 
_refine_ls_number_reflns          3460 
_refine_ls_number_parameters      326 
_refine_ls_number_restraints      15 
_refine_ls_R_factor_all           0.1680 
_refine_ls_R_factor_gt            0.0899 
_refine_ls_wR_factor_ref          0.2926 
_refine_ls_wR_factor_gt           0.2366 
_refine_ls_goodness_of_fit_ref    0.951 
_refine_ls_restrained_S_all       0.950 
_refine_ls_shift/su_max           0.000 
_refine_ls_shift/su_mean          0.000 
 
loop_ 
 _atom_site_label 
 _atom_site_type_symbol 
 _atom_site_fract_x 
 _atom_site_fract_y 
 _atom_site_fract_z 
 _atom_site_U_iso_or_equiv 
 _atom_site_adp_type 
 _atom_site_occupancy 
 _atom_site_symmetry_multiplicity 
 _atom_site_calc_flag 
 _atom_site_refinement_flags 
 _atom_site_disorder_assembly 
 _atom_site_disorder_group 
Ru1 Ru 1.23318(17) 0.22572(9) 0.47860(11) 0.0293(6) Uani 1 1 d . . . 
S1 S 1.190(3) 0.093(3) 0.357(2) 0.063(8) Uiso 0.31(3) 1 d PD A 1 
O1 O 1.141(11) 0.119(7) 0.254(4) 0.14(3) Uiso 0.31(3) 1 d PD A 1 
O2 O 1.202(8) -0.021(3) 0.356(6) 0.08(2) Uiso 0.31(3) 1 d PD A 1 
S1A S 1.1605(11) 0.0430(8) 0.3704(7) 0.050(4) Uani 0.69(3) 1 d PDU A 2 
O1A O 1.161(2) 0.1352(12) 0.3079(19) 0.046(5) Uani 0.69(3) 1 d PU A 2 
O2A O 1.281(2) -0.0321(12) 0.3656(18) 0.065(10) Uani 0.69(3) 1 d PD A 2 
N1 N 1.4287(17) 0.1391(10) 0.5450(11) 0.037(3) Uiso 1 1 d . A . 
H1N1 H 1.4824 0.1807 0.6079 0.030 Uiso 1 1 calc R . . 
H2N1 H 1.4926 0.1262 0.4972 0.030 Uiso 1 1 calc R . . 
H3N1 H 1.3943 0.0737 0.5581 0.030 Uiso 1 1 calc R . . 
N2 N 1.0670(17) 0.1639(11) 0.5582(12) 0.040(3) Uiso 1 1 d . A . 
H1N2 H 0.9888 0.1233 0.5081 0.030 Uiso 1 1 calc R . . 
H2N2 H 1.0264 0.2216 0.5961 0.030 Uiso 1 1 calc R . . 
H3N2 H 1.1152 0.1207 0.6043 0.030 Uiso 1 1 calc R . . 
N3 N 1.0457(15) 0.3247(9) 0.4204(10) 0.027(3) Uiso 1 1 d . A . 
H1N3 H 1.0122 0.3638 0.4775 0.030 Uiso 1 1 calc R . . 
H2N3 H 0.9654 0.2799 0.3769 0.030 Uiso 1 1 calc R . . 
H3N3 H 1.0801 0.3721 0.3823 0.030 Uiso 1 1 calc R . . 
N4 N 1.3969(15) 0.3023(10) 0.4126(10) 0.028(3) Uiso 1 1 d . A . 
H1N4 H 1.4397 0.2501 0.3698 0.030 Uiso 1 1 calc R . . 
H2N4 H 1.4734 0.3391 0.4670 0.030 Uiso 1 1 calc R . . 
H3N4 H 1.3486 0.3509 0.3726 0.030 Uiso 1 1 calc R . . 
N5 N 1.2998(14) 0.3456(9) 0.6158(10) 0.022(2) Uiso 1 1 d . A . 
C1 C 1.334(2) 0.3231(13) 0.7198(15) 0.037(4) Uani 1 1 d U . . 
H1A H 1.3291 0.2477 0.7270 0.044 Uiso 1 1 calc R A . 
C2 C 1.373(2) 0.3954(14) 0.8076(16) 0.040(6) Uani 1 1 d . A . 
F1 F 1.4043(17) 0.3679(9) 0.9040(9) 0.070(5) Uani 1 1 d . . . 
C3 C 1.381(3) 0.5105(14) 0.8023(16) 0.055(7) Uani 1 1 d . . . 
H3B H 1.4059 0.5662 0.8653 0.065 Uiso 1 1 calc R A . 
C4 C 1.350(2) 0.5351(12) 0.6993(14) 0.034(6) Uani 1 1 d . A . 
H4D H 1.3587 0.6098 0.6905 0.041 Uiso 1 1 calc R . . 
C5 C 1.307(2) 0.4520(12) 0.6083(15) 0.034(4) Uani 1 1 d U . . 
H5B H 1.2823 0.4720 0.5388 0.041 Uiso 1 1 calc R A . 
S2 S 0.7938(6) 0.4050(3) 0.6637(4) 0.0311(15) Uani 1 1 d . . . 
O3 O 0.6612(15) 0.3377(10) 0.5993(9) 0.046(4) Uani 1 1 d . . . 
O4 O 0.7704(16) 0.5237(8) 0.6735(9) 0.045(4) Uani 1 1 d . . . 
O5 O 0.9373(16) 0.3792(9) 0.6312(10) 0.040(4) Uani 1 1 d . . . 
C10 C 0.673(2) 0.0040(13) 0.1876(15) 0.034(6) Uani 1 1 d . . . 
C11 C 0.792(3) 0.0011(14) 0.1305(17) 0.050(8) Uani 1 1 d . . . 
H11A H 0.8826 0.0488 0.1581 0.060 Uiso 1 1 calc R . . 
C12 C 0.777(3) -0.0716(16) 0.0335(16) 0.054(7) Uani 1 1 d . . . 
H12A H 0.8595 -0.0753 -0.0044 0.065 Uiso 1 1 calc R . . 
C13 C 0.642(3) -0.1391(15) -0.0087(17) 0.040(7) Uani 1 1 d . . . 
C14 C 0.529(3) -0.1339(14) 0.0463(17) 0.049(9) Uani 1 1 d . . . 
H14A H 0.4379 -0.1813 0.0163 0.059 Uiso 1 1 calc R . . 
C15 C 0.534(2) -0.0603(13) 0.1499(14) 0.038(7) Uani 1 1 d . . . 
H15A H 0.4516 -0.0571 0.1875 0.046 Uiso 1 1 calc R . . 
C16 C 0.631(3) -0.2214(15) -0.1150(15) 0.065(8) Uani 1 1 d . . . 
H16A H 0.5506 -0.2797 -0.1212 0.098 Uiso 1 1 calc R . . 
H16B H 0.7321 -0.2545 -0.1153 0.098 Uiso 1 1 calc R . . 
H16C H 0.6043 -0.1827 -0.1762 0.098 Uiso 1 1 calc R . . 
S3 S 0.6937(7) 0.0931(3) 0.3167(4) 0.0380(17) Uani 1 1 d . . . 
O6 O 0.535(2) 0.0972(10) 0.3426(13) 0.071(5) Uani 1 1 d . . . 
O7 O 0.7490(17) 0.2024(8) 0.3044(10) 0.062(5) Uani 1 1 d . . . 
O8 O 0.807(2) 0.0432(10) 0.3897(10) 0.080(7) Uani 1 1 d . . . 
C20 C 0.816(2) 0.3793(14) 0.7974(15) 0.035(6) Uani 1 1 d . . . 
C21 C 0.840(3) 0.2670(16) 0.8102(15) 0.050(7) Uani 1 1 d . . . 
H21A H 0.8370 0.2097 0.7497 0.060 Uiso 1 1 calc R . . 
C22 C 0.869(3) 0.2457(19) 0.9157(19) 0.068(9) Uani 1 1 d . . . 
H22A H 0.8889 0.1726 0.9271 0.082 Uiso 1 1 calc R . . 
C23 C 0.869(2) 0.3285(18) 1.0045(18) 0.061(8) Uani 1 1 d . . . 
C24 C 0.833(3) 0.4309(17) 0.9828(16) 0.064(8) Uani 1 1 d . . . 
H24A H 0.8251 0.4882 1.0411 0.077 Uiso 1 1 calc R . . 
C25 C 0.808(3) 0.4542(16) 0.8816(16) 0.055(8) Uani 1 1 d . . . 
H25A H 0.7844 0.5271 0.8715 0.066 Uiso 1 1 calc R . . 
C26 C 0.904(3) 0.301(2) 1.1180(16) 0.077(9) Uani 1 1 d . . . 
H26A H 0.9675 0.2362 1.1188 0.115 Uiso 1 1 calc R . . 
H26B H 0.8055 0.2843 1.1387 0.115 Uiso 1 1 calc R . . 
H26C H 0.9606 0.3639 1.1694 0.115 Uiso 1 1 calc R . . 
 
loop_ 
 _atom_site_aniso_label 
 _atom_site_aniso_U_11 
 _atom_site_aniso_U_22 
 _atom_site_aniso_U_33 
 _atom_site_aniso_U_23 
 _atom_site_aniso_U_13 
 _atom_site_aniso_U_12 
Ru1 0.0381(9) 0.0149(6) 0.0346(11) 0.0037(6) 0.0081(8) -0.0034(5) 
S1A 0.071(6) 0.013(4) 0.050(6) -0.007(3) -0.011(4) 0.001(3) 
O1A 0.072(7) 0.005(5) 0.047(7) -0.007(5) -0.014(6) 0.005(5) 
O2A 0.10(2) 0.025(9) 0.054(15) -0.006(9) -0.015(16) 0.002(10) 
C1 0.049(10) 0.029(7) 0.034(9) -0.002(7) 0.020(8) 0.002(6) 
C2 0.042(13) 0.045(10) 0.036(13) -0.003(10) 0.021(10) 0.020(8) 
F1 0.112(13) 0.058(7) 0.044(7) 0.020(6) 0.017(7) 0.006(7) 
C3 0.072(17) 0.037(10) 0.046(13) -0.002(10) -0.001(12) 0.000(9) 
C4 0.034(11) 0.022(8) 0.045(13) -0.007(9) 0.018(10) 0.009(7) 
C5 0.045(10) 0.027(7) 0.033(9) 0.000(7) 0.019(8) 0.002(6) 
S2 0.038(3) 0.026(2) 0.030(3) 0.008(2) 0.006(3) -0.0016(17) 
O3 0.036(9) 0.064(8) 0.042(8) 0.018(7) 0.016(7) -0.015(6) 
O4 0.061(10) 0.033(6) 0.050(8) 0.020(6) 0.022(7) 0.014(6) 
O5 0.047(9) 0.038(6) 0.047(9) 0.018(6) 0.027(7) 0.008(6) 
C10 0.029(12) 0.036(9) 0.038(13) 0.017(9) 0.003(11) 0.006(8) 
C11 0.054(15) 0.035(10) 0.042(14) -0.008(10) -0.018(13) -0.006(9) 
C12 0.044(14) 0.068(13) 0.050(14) 0.023(12) 0.001(12) -0.010(10) 
C13 0.039(14) 0.045(11) 0.040(15) 0.021(11) 0.006(12) -0.013(9) 
C14 0.065(16) 0.039(11) 0.036(14) 0.024(11) -0.015(13) -0.038(10) 
C15 0.041(13) 0.040(10) 0.035(12) 0.016(10) 0.005(11) -0.008(8) 
C16 0.10(2) 0.043(11) 0.043(14) -0.004(11) -0.008(13) 0.007(11) 
S3 0.057(4) 0.0177(19) 0.034(3) 0.003(2) 0.000(3) -0.0006(18) 
O6 0.078(14) 0.043(8) 0.085(13) -0.030(8) 0.034(10) -0.001(7) 
O7 0.098(12) 0.024(6) 0.051(8) 0.016(6) -0.019(8) -0.035(6) 
O8 0.133(16) 0.051(8) 0.037(9) -0.004(7) -0.020(9) 0.032(8) 
C20 0.028(11) 0.042(10) 0.033(12) 0.011(10) -0.002(10) 0.002(7) 
C21 0.064(16) 0.054(11) 0.041(12) 0.026(10) 0.017(11) 0.008(10) 
C22 0.068(18) 0.068(15) 0.078(18) 0.055(15) 0.003(14) -0.018(12) 
C23 0.053(15) 0.068(14) 0.056(15) 0.033(13) -0.017(12) -0.021(11) 
C24 0.10(2) 0.056(13) 0.036(13) 0.019(11) 0.001(13) -0.024(12) 
C25 0.09(2) 0.038(11) 0.031(13) 0.013(11) 0.008(13) -0.008(11) 
C26 0.069(18) 0.105(17) 0.057(14) 0.053(14) -0.013(14) -0.029(14) 
 
_geom_special_details 
; 
 All esds (except the esd in the dihedral angle between two l.s. planes) 
 are estimated using the full covariance matrix.  The cell esds are taken 
 into account individually in the estimation of esds in distances, angles 
 and torsion angles; correlations between esds in cell parameters are only 
 used when they are defined by crystal symmetry.  An approximate (isotropic) 
 treatment of cell esds is used for estimating esds involving l.s. planes. 
; 
 
loop_ 
 _geom_bond_atom_site_label_1 
 _geom_bond_atom_site_label_2 
 _geom_bond_distance 
 _geom_bond_site_symmetry_2 
 _geom_bond_publ_flag 
Ru1 S1 2.02(3) . ? 
Ru1 N5 2.066(12) . ? 
Ru1 N4 2.099(15) . ? 
Ru1 N1 2.140(12) . ? 
Ru1 N2 2.145(17) . ? 
Ru1 N3 2.150(11) . ? 
Ru1 O1A 2.24(2) . ? 
Ru1 S1A 2.428(9) . ? 
S1 O1 1.400(10) . ? 
S1 O2 1.401(10) . ? 
S1A O2A 1.419(10) . ? 
S1A O1A 1.50(2) . ? 
N1 H1N1 0.9100 . ? 
N1 H2N1 0.9100 . ? 
N1 H3N1 0.9100 . ? 
N2 H1N2 0.9100 . ? 
N2 H2N2 0.9100 . ? 
N2 H3N2 0.9100 . ? 
N3 H1N3 0.9100 . ? 
N3 H2N3 0.9100 . ? 
N3 H3N3 0.9100 . ? 
N4 H1N4 0.9100 . ? 
N4 H2N4 0.9100 . ? 
N4 H3N4 0.9100 . ? 
N5 C5 1.331(18) . ? 
N5 C1 1.39(2) . ? 
C1 C2 1.29(2) . ? 
C1 H1A 0.9500 . ? 
C2 F1 1.32(2) . ? 
C2 C3 1.43(2) . ? 
C3 C4 1.38(2) . ? 
C3 H3B 0.9500 . ? 
C4 C5 1.39(2) . ? 
C4 H4D 0.9500 . ? 
C5 H5B 0.9500 . ? 
S2 O5 1.430(15) . ? 
S2 O3 1.432(12) . ? 
S2 O4 1.466(10) . ? 
S2 C20 1.775(19) . ? 
C10 C15 1.39(2) . ? 
C10 C11 1.39(3) . ? 
C10 S3 1.80(2) . ? 
C11 C12 1.38(3) . ? 
C11 H11A 0.9500 . ? 
C12 C13 1.39(2) . ? 
C12 H12A 0.9500 . ? 
C13 C14 1.33(3) . ? 
C13 C16 1.54(3) . ? 
C14 C15 1.47(3) . ? 
C14 H14A 0.9500 . ? 
C15 H15A 0.9500 . ? 
C16 H16A 0.9800 . ? 
C16 H16B 0.9800 . ? 
C16 H16C 0.9800 . ? 
S3 O8 1.445(12) . ? 
S3 O7 1.467(11) . ? 
S3 O6 1.492(18) . ? 
C20 C25 1.31(3) . ? 
C20 C21 1.43(2) . ? 
C21 C22 1.40(3) . ? 
C21 H21A 0.9500 . ? 
C22 C23 1.39(3) . ? 
C22 H22A 0.9500 . ? 
C23 C24 1.37(3) . ? 
C23 C26 1.53(3) . ? 
C24 C25 1.36(2) . ? 
C24 H24A 0.9500 . ? 
C25 H25A 0.9500 . ? 
C26 H26A 0.9800 . ? 
C26 H26B 0.9800 . ? 
C26 H26C 0.9800 . ? 
 
loop_ 
 _geom_angle_atom_site_label_1 
 _geom_angle_atom_site_label_2 
 _geom_angle_atom_site_label_3 
 _geom_angle 
 _geom_angle_site_symmetry_1 
 _geom_angle_site_symmetry_3 
 _geom_angle_publ_flag 
S1 Ru1 N5 171.0(8) . . ? 
S1 Ru1 N4 94.1(10) . . ? 
N5 Ru1 N4 87.4(5) . . ? 
S1 Ru1 N1 85.0(8) . . ? 
N5 Ru1 N1 86.4(5) . . ? 
N4 Ru1 N1 83.9(5) . . ? 
S1 Ru1 N2 92.0(10) . . ? 
N5 Ru1 N2 86.7(6) . . ? 
N4 Ru1 N2 173.8(5) . . ? 
N1 Ru1 N2 97.8(6) . . ? 
S1 Ru1 N3 99.5(8) . . ? 
N5 Ru1 N3 89.3(4) . . ? 
N4 Ru1 N3 94.4(5) . . ? 
N1 Ru1 N3 175.4(5) . . ? 
N2 Ru1 N3 83.5(5) . . ? 
S1 Ru1 O1A 23.5(8) . . ? 
N5 Ru1 O1A 164.5(6) . . ? 
N4 Ru1 O1A 81.7(7) . . ? 
N1 Ru1 O1A 103.3(6) . . ? 
N2 Ru1 O1A 103.7(7) . . ? 
N3 Ru1 O1A 80.7(6) . . ? 
S1 Ru1 S1A 15.5(9) . . ? 
N5 Ru1 S1A 158.2(4) . . ? 
N4 Ru1 S1A 108.2(5) . . ? 
N1 Ru1 S1A 80.5(4) . . ? 
N2 Ru1 S1A 78.0(5) . . ? 
N3 Ru1 S1A 104.1(3) . . ? 
O1A Ru1 S1A 37.3(5) . . ? 
O1 S1 O2 113(6) . . ? 
O1 S1 Ru1 114(5) . . ? 
O2 S1 Ru1 133(3) . . ? 
O2A S1A O1A 116.6(16) . . ? 
O2A S1A Ru1 117.2(10) . . ? 
O1A S1A Ru1 64.5(9) . . ? 
S1A O1A Ru1 78.2(11) . . ? 
Ru1 N1 H1N1 109.5 . . ? 
Ru1 N1 H2N1 109.5 . . ? 
H1N1 N1 H2N1 109.5 . . ? 
Ru1 N1 H3N1 109.5 . . ? 
H1N1 N1 H3N1 109.5 . . ? 
H2N1 N1 H3N1 109.5 . . ? 
Ru1 N2 H1N2 109.5 . . ? 
Ru1 N2 H2N2 109.5 . . ? 
H1N2 N2 H2N2 109.5 . . ? 
Ru1 N2 H3N2 109.5 . . ? 
H1N2 N2 H3N2 109.5 . . ? 
H2N2 N2 H3N2 109.5 . . ? 
Ru1 N3 H1N3 109.5 . . ? 
Ru1 N3 H2N3 109.5 . . ? 
H1N3 N3 H2N3 109.5 . . ? 
Ru1 N3 H3N3 109.5 . . ? 
H1N3 N3 H3N3 109.5 . . ? 
H2N3 N3 H3N3 109.5 . . ? 
Ru1 N4 H1N4 109.5 . . ? 
Ru1 N4 H2N4 109.5 . . ? 
H1N4 N4 H2N4 109.5 . . ? 
Ru1 N4 H3N4 109.5 . . ? 
H1N4 N4 H3N4 109.5 . . ? 
H2N4 N4 H3N4 109.5 . . ? 
C5 N5 C1 115.7(13) . . ? 
C5 N5 Ru1 120.5(10) . . ? 
C1 N5 Ru1 123.7(10) . . ? 
C2 C1 N5 125.8(15) . . ? 
C2 C1 H1A 117.1 . . ? 
N5 C1 H1A 117.1 . . ? 
C1 C2 F1 122.6(16) . . ? 
C1 C2 C3 119.8(17) . . ? 
F1 C2 C3 117.6(16) . . ? 
C4 C3 C2 115.5(17) . . ? 
C4 C3 H3B 122.2 . . ? 
C2 C3 H3B 122.2 . . ? 
C3 C4 C5 121.1(15) . . ? 
C3 C4 H4D 119.4 . . ? 
C5 C4 H4D 119.4 . . ? 
N5 C5 C4 121.9(15) . . ? 
N5 C5 H5B 119.0 . . ? 
C4 C5 H5B 119.0 . . ? 
O5 S2 O3 114.0(8) . . ? 
O5 S2 O4 110.8(8) . . ? 
O3 S2 O4 113.2(8) . . ? 
O5 S2 C20 106.6(8) . . ? 
O3 S2 C20 106.9(8) . . ? 
O4 S2 C20 104.6(8) . . ? 
C15 C10 C11 122.9(19) . . ? 
C15 C10 S3 116.7(19) . . ? 
C11 C10 S3 120.4(13) . . ? 
C12 C11 C10 119.9(17) . . ? 
C12 C11 H11A 120.1 . . ? 
C10 C11 H11A 120.1 . . ? 
C11 C12 C13 120(2) . . ? 
C11 C12 H12A 119.9 . . ? 
C13 C12 H12A 119.9 . . ? 
C14 C13 C12 119(2) . . ? 
C14 C13 C16 121.9(18) . . ? 
C12 C13 C16 119(2) . . ? 
C13 C14 C15 124.6(16) . . ? 
C13 C14 H14A 117.7 . . ? 
C15 C14 H14A 117.7 . . ? 
C10 C15 C14 113(2) . . ? 
C10 C15 H15A 123.3 . . ? 
C14 C15 H15A 123.3 . . ? 
C13 C16 H16A 109.5 . . ? 
C13 C16 H16B 109.5 . . ? 
H16A C16 H16B 109.5 . . ? 
C13 C16 H16C 109.5 . . ? 
H16A C16 H16C 109.5 . . ? 
H16B C16 H16C 109.5 . . ? 
O8 S3 O7 112.4(8) . . ? 
O8 S3 O6 114.4(10) . . ? 
O7 S3 O6 110.8(9) . . ? 
O8 S3 C10 105.0(7) . . ? 
O7 S3 C10 107.0(9) . . ? 
O6 S3 C10 106.5(9) . . ? 
C25 C20 C21 119.6(16) . . ? 
C25 C20 S2 124.6(12) . . ? 
C21 C20 S2 115.8(15) . . ? 
C22 C21 C20 117(2) . . ? 
C22 C21 H21A 121.5 . . ? 
C20 C21 H21A 121.5 . . ? 
C23 C22 C21 121.9(18) . . ? 
C23 C22 H22A 119.1 . . ? 
C21 C22 H22A 119.1 . . ? 
C24 C23 C22 116.4(18) . . ? 
C24 C23 C26 124(2) . . ? 
C22 C23 C26 119.6(19) . . ? 
C25 C24 C23 123(2) . . ? 
C25 C24 H24A 118.6 . . ? 
C23 C24 H24A 118.6 . . ? 
C20 C25 C24 122.1(19) . . ? 
C20 C25 H25A 119.0 . . ? 
C24 C25 H25A 119.0 . . ? 
C23 C26 H26A 109.5 . . ? 
C23 C26 H26B 109.5 . . ? 
H26A C26 H26B 109.5 . . ? 
C23 C26 H26C 109.5 . . ? 
H26A C26 H26C 109.5 . . ? 
H26B C26 H26C 109.5 . . ? 
 
_diffrn_measured_fraction_theta_max    0.397 
_diffrn_reflns_theta_full              31.27 
_diffrn_measured_fraction_theta_full   0.397 
_refine_diff_density_max    1.739 
_refine_diff_density_min   -0.973 
_refine_diff_density_rms    0.178 

# start Validation Reply Form
_vrf_RINTA01_110kphi4finalfix
;
PROBLEM: The value of Rint is greater than 0.12
RESPONSE: These data are generated from a single phi scan
because they are part of a series of fast data acquisitions
that track the kinetics of a structural transition. Thus,
there was only time to collect a phi scan to see the change.
So there is limited opportunity to secure sufficient number
of data to obtain a good internal agreement of reflections
across the whole of reciprocal space.
;
_vrf_PLAT029_110kphi4finalfix
;
PROBLEM: _diffrn_measured_fraction_theta_full value Low .      0.397 Why?  
RESPONSE: These data are generated from a single phi scan
because they are part of a series of fast data acquisitions
that track the kinetics of a structural transition. Thus,
there was only time to collect a phi scan to see the change.
;
_vrf_PLAT213_110kphi4finalfix
;
PROBLEM: Atom O1A             has ADP max/min Ratio .....        5.3 prolat
RESPONSE: This is a light-induced crystal structure where
the light-activated part of the compound is an SO2 ligand.
The U values of the atoms in this ligand have large and
elongated ADPs.
;
_vrf_PLAT201_110kphi4finalfix
;
PROBLEM: Isotropic non-H Atoms in Main Residue(s) .......          5 Report
RESPONSE: These data are generated from a single phi scan
because they are part of a series of fast data acquisitions
that track the kinetics of a structural transition. Thus,
there was only time to collect a phi scan to see the change.
There is also a lot of structural change witnessed in this
part of the kinetic cycle that is associated with this
specific light-induced crystal structure. The 
light-activated part of the compound is an SO2 ligand.
Its trans ligand is 3-fluoropyridine which contains N5 
and C1-C5. N5 coordinates to the Ru ion where the trans
influence is largest. There will be disorder in the axis
corrsponding to this trans influence (N5-Ru1-O1A/S1A) and 
there are knock on effects of this disorder on the 
stability of the rest of the pyridine ring as well as the 
neigbouring ammine ligands. Consequently, all atoms in the 
pyridyl ring and the ammine ligands could only be modelled 
isotropically. 
;
_vrf_PLAT342_110kphi4finalfix
;
PROBLEM: Low Bond Precision on  C-C Bonds ...............    0.02889 Ang.  
RESPONSE: This is a light-induced crystal structure where
the light-activated part of the compound is an SO2 ligand.
This ligand and an arene ring are modeled with marked
disorder levels. The C-C bond precision is compromised
by the arene ring disorder.
;
_vrf_PLAT430_110kphi4finalfix
;
PROBLEM: Short Inter D...A Contact  O2A      ..O6       .       2.81 Ang.  
RESPONSE: This is a light-induced crystal structure where
the light-activated part of the compound is an SO2 ligand.
This ligand is modeled as being disordered wherein O2A 
is terminal and its disordered model impinges on a neigbouring
tosylate ion which contains O6. Thus, the short apparent
interionic contact.
;
_vrf_PLAT020_110kphi4finalfix
;
PROBLEM: The Value of Rint is Greater Than 0.12 .........      0.145 Report
RESPONSE: These data are generated from a single phi scan
because they are part of a series of fast data acquisitions
that track the kinetics of a structural transition. Thus,
there was only time to collect a phi scan to see the change.
So there is limited opportunity to secure sufficient number
of data to obtain a good internal agreement of reflections
across the whole of reciprocal space.
;
_vrf_PLAT026_110kphi4finalfix
;
PROBLEM: Ratio Observed / Unique Reflections (too) Low ..        48% Check 
RESPONSE: These data are generated from a single phi scan
because they are part of a series of fast data acquisitions
that track the kinetics of a structural transition. Thus,
there was only time to collect a phi scan to see the change.
;
_vrf_PLAT084_110kphi4finalfix
;
PROBLEM: High wR2 Value (i.e. > 0.25) ...................       0.29 Report
RESPONSE: These data are generated from a single phi scan
because they are part of a series of fast data acquisitions
that track the kinetics of a structural transition. Thus,
there was only time to collect a phi scan to see the change.
;
_vrf_PLAT234_110kphi4finalfix
;
PROBLEM: Large Hirshfeld Difference C10      --C11      .       0.22 Ang.  
RESPONSE: This is part of a tosylate anion whose SO3
substituent displays a notable level of libration. The
bond precision of its corresponding C-C atoms may
well be compromised as a consequence - this would involve
C10-C11 bonds.
;
_vrf_PLAT241_110kphi4finalfix
;
PROBLEM: High   'MainMol' Ueq as Compared to Neighbors of         C3 Check 
RESPONSE: This is a light-induced crystal structure where
the light-activated part of the compound is an SO2 ligand.
Its trans ligand is 3-fluoropyridine which contains N5 
and C1. N5 coordinates to the Ru ion where the trans
influence is largest. There will be disorder in the axis
corrsponding to this trans influence (N5-Ru1-O1A/S1A) and 
there are knock on effects of this disorder on the 
stability of the rest of the pyridine ring. The pyridyl
atoms (including C3) thus show highly Ueq values.
;
_vrf_PLAT242_110kphi4finalfix
;
PROBLEM: Low    'MainMol' Ueq as Compared to Neighbors of         S3 Check 
RESPONSE: The U values of the SO3 substituent on the 
tosylate anion that includes S3 are distinctly anisotropic 
as this substituent displays a notable level of libration.
;
_vrf_PLAT250_110kphi4finalfix
;
PROBLEM: Large U3/U1 Ratio for Average U(i,j) Tensor ....        2.6 Note  
RESPONSE: This is a light-induced crystal structure where
the light-activated part of the compound is an SO2 ligand.
This ligand and the anion containing C20-C25 is markedly
disordered. So U ratios are large. 
;
_vrf_PLAT790_110kphi4finalfix
;
PROBLEM: Centre of Gravity not Within Unit Cell: Resd.  #          1 Note  
RESPONSE: This is a light-induced crystal structure where
the light-activated part of the compound is an SO2 ligand.
This ligand and the anion containing C20-C25 is markedly
disordered. 
;
_vrf_PLAT910_110kphi4finalfix
;
PROBLEM: Missing # of FCF Reflection(s) Below Theta(Min).          5 Note  
RESPONSE: Several low angle reflections were omitted as
their intensities were compromised by a beam stop 
obstruction.
;
_vrf_PLAT971_110kphi4finalfix
;
PROBLEM: Check Calcd Resid. Dens.  1.10Ang From Ru1             1.92 eA-3  
RESPONSE: A correction for absorption was not performed 
owing to the need to mitigate any mistaken absorption 
correction effects from real intensity sought around 
heavy atoms in the light-induced crystal.
;
_vrf_PLAT975_110kphi4finalfix
;
PROBLEM: Check Calcd Resid. Dens.  0.98Ang From N1      .       0.78 eA-3  
RESPONSE: These data are generated from a single phi scan
because they are part of a series of fast data acquisitions
that track the kinetics of a structural transition. Thus,
there was only time to collect a phi scan to see the change.
One consequence of the resulting low data-to-parameter
ratio on the refinement is that not all atoms could be
refined fully. The Hs of the ammine ligands were located
in the difference map but their Uiso values were not 
refined (they were constrained at a fixed value). There
will thus be some inaccuaracy around the population 
distribution of their electron around the ammine ligand (including N1).
So this residual electron density would stand to reason.
;
_vrf_PLAT976_110kphi4finalfix
;
PROBLEM: Check Calcd Resid. Dens.  0.98Ang From N2      .      -0.61 eA-3  
RESPONSE: These data are generated from a single phi scan
because they are part of a series of fast data acquisitions
that track the kinetics of a structural transition. Thus,
there was only time to collect a phi scan to see the change.
One consequence of the resulting low data-to-parameter
ratio on the refinement is that not all atoms could be
refined fully. The Hs of the ammine ligands were located
in the difference map but their Uiso values were not 
refined (they were constrained at a fixed value). There
will thus be some inaccuaracy around the population 
distribution of their electron around the ammine ligand (including N2).
So this residual electron density would stand to reason.
;
# end Validation Reply Form
