# Supplementary material for: Structural Capture of η1-OSO to η2-(OS)O Coordination Isomerism in a New Ruthenium-Based SO2-Linkage Photoisomer That Exhibits Single-Crystal Optical Actuation
Source: J Phys Chem C Nanomater Interfaces. 2022 Mar 29;126(13):6047–59. doi: 10.1021/acs.jpcc.2c00170 (PMC9098168; doi:10.1021/acs.jpcc.2c00170)
Supplement: Supplementary file 13 — jp2c00170_si_013.cif [file jp2c00170_si_013.cif]

 
data_200kphi3final 
 
_audit_creation_method            SHELXL-97 
_chemical_name_systematic 
; 
 ? 
; 
_chemical_name_common             ? 
_chemical_melting_point           ? 
_chemical_formula_moiety          ? 
_chemical_formula_sum 
 'C19 H30 F N5 O8 Ru S3' 
_chemical_formula_weight          672.73 
 
loop_ 
 _atom_type_symbol 
 _atom_type_description 
 _atom_type_scat_dispersion_real 
 _atom_type_scat_dispersion_imag 
 _atom_type_scat_source 
 'C'  'C'   0.0033   0.0016 
 'International Tables Vol C Tables 4.2.6.8 and 6.1.1.4' 
 'H'  'H'   0.0000   0.0000 
 'International Tables Vol C Tables 4.2.6.8 and 6.1.1.4' 
 'N'  'N'   0.0061   0.0033 
 'International Tables Vol C Tables 4.2.6.8 and 6.1.1.4' 
 'O'  'O'   0.0106   0.0060 
 'International Tables Vol C Tables 4.2.6.8 and 6.1.1.4' 
 'F'  'F'   0.0171   0.0103 
 'International Tables Vol C Tables 4.2.6.8 and 6.1.1.4' 
 'S'  'S'   0.1246   0.1234 
 'International Tables Vol C Tables 4.2.6.8 and 6.1.1.4' 
 'Ru'  'Ru'  -1.2594   0.8363 
 'International Tables Vol C Tables 4.2.6.8 and 6.1.1.4' 
 
_symmetry_cell_setting            triclinic
_symmetry_space_group_name_H-M    P-1
 
loop_ 
 _symmetry_equiv_pos_as_xyz 
 'x, y, z' 
 '-x, -y, -z' 
 
_cell_length_a                    8.531(2) 
_cell_length_b                    12.409(3) 
_cell_length_c                    13.014(3) 
_cell_angle_alpha                 99.411(5) 
_cell_angle_beta                  100.405(5) 
_cell_angle_gamma                 90.365(8) 
_cell_volume                      1336.0(6) 
_cell_formula_units_Z             2 
_cell_measurement_temperature     200(2) 
_cell_measurement_reflns_used    1419
_cell_measurement_theta_min        2.51
_cell_measurement_theta_max       30.27
 
_exptl_crystal_description        plate 
_exptl_crystal_colour             orange
_exptl_crystal_size_max           0.4
_exptl_crystal_size_mid           0.1
_exptl_crystal_size_min           0.075
_exptl_crystal_density_meas       ? 
_exptl_crystal_density_diffrn     1.672 
_exptl_crystal_density_method     'not measured' 
_exptl_crystal_F_000              688 
_exptl_absorpt_coefficient_mu     0.881 
_exptl_absorpt_correction_type    none
_exptl_absorpt_correction_T_min   ? 
_exptl_absorpt_correction_T_max   ? 
_exptl_absorpt_process_details    ? 
 
_exptl_special_details 
; 
 ? 
; 
 
_diffrn_ambient_temperature       200(2) 
_diffrn_radiation_wavelength      0.71073 
_diffrn_radiation_type            MoK\a 
_diffrn_radiation_source          'fine-focus sealed tube' 
_diffrn_radiation_monochromator   graphite 
_diffrn_measurement_device_type   'CCD area detector' 
_diffrn_measurement_method        'phi scans' 
_diffrn_detector_area_resol_mean  ? 
_diffrn_standards_number          ? 
_diffrn_standards_interval_count  ? 
_diffrn_standards_interval_time   ? 
_diffrn_standards_decay_%         ? 
_diffrn_reflns_number             3649 
_diffrn_reflns_av_R_equivalents   0.0405 
_diffrn_reflns_av_sigmaI/netI     0.0908 
_diffrn_reflns_limit_h_min        -12 
_diffrn_reflns_limit_h_max        3 
_diffrn_reflns_limit_k_min        -12 
_diffrn_reflns_limit_k_max        17 
_diffrn_reflns_limit_l_min        -15 
_diffrn_reflns_limit_l_max        6 
_diffrn_reflns_theta_min          2.66 
_diffrn_reflns_theta_max          31.31 
_reflns_number_total              3555 
_reflns_number_gt                 2153 
_reflns_threshold_expression      >2sigma(I) 
 
_computing_data_collection        'Bruker SMART' 
_computing_cell_refinement        'Bruker SMART' 
_computing_data_reduction         'Bruker SAINT' 
_computing_structure_solution     'SHELXS-97 (Sheldrick, 1990)' 
_computing_structure_refinement   'SHELXL-97 (Sheldrick, 1997)' 
_computing_molecular_graphics     'Bruker SHELXTL' 
_computing_publication_material   'Bruker SHELXTL' 
 
_refine_special_details 
; 
 Refinement of F^2^ against ALL reflections.  The weighted R-factor wR and 
 goodness of fit S are based on F^2^, conventional R-factors R are based 
 on F, with F set to zero for negative F^2^. The threshold expression of 
 F^2^ > 2sigma(F^2^) is used only for calculating R-factors(gt) etc. and is 
 not relevant to the choice of reflections for refinement.  R-factors based 
 on F^2^ are statistically about twice as large as those based on F, and R- 
 factors based on ALL data will be even larger. 
; 
 
_refine_ls_structure_factor_coef  Fsqd  
_refine_ls_matrix_type            full 
_refine_ls_weighting_scheme       calc  
_refine_ls_weighting_details 
 'calc w=1/[\s^2^(Fo^2^)+(0.0604P)^2^+0.0000P] where P=(Fo^2^+2Fc^2^)/3' 
_atom_sites_solution_primary      patterson 
_atom_sites_solution_secondary    difmap 
_atom_sites_solution_hydrogens    geom 
_refine_ls_hydrogen_treatment     mixed 
_refine_ls_extinction_method      none 
_refine_ls_extinction_coef        ? 
_refine_ls_number_reflns          3555 
_refine_ls_number_parameters      341 
_refine_ls_number_restraints      0 
_refine_ls_R_factor_all           0.0949 
_refine_ls_R_factor_gt            0.0536 
_refine_ls_wR_factor_ref          0.1281 
_refine_ls_wR_factor_gt           0.1114 
_refine_ls_goodness_of_fit_ref    0.920 
_refine_ls_restrained_S_all       0.920 
_refine_ls_shift/su_max           0.000 
_refine_ls_shift/su_mean          0.000 
 
loop_ 
 _atom_site_label 
 _atom_site_type_symbol 
 _atom_site_fract_x 
 _atom_site_fract_y 
 _atom_site_fract_z 
 _atom_site_U_iso_or_equiv 
 _atom_site_adp_type 
 _atom_site_occupancy 
 _atom_site_symmetry_multiplicity 
 _atom_site_calc_flag 
 _atom_site_refinement_flags 
 _atom_site_disorder_assembly 
 _atom_site_disorder_group 
Ru1 Ru 1.23719(8) 0.22170(4) 0.48104(5) 0.0281(3) Uani 1 1 d . . . 
S1 S 1.1979(5) 0.0907(3) 0.3547(3) 0.0387(10) Uiso 0.815(11) 1 d P A 1 
O1 O 1.1572(9) 0.1085(6) 0.2502(7) 0.055(2) Uiso 0.815(11) 1 d P A 1 
O2 O 1.2122(11) -0.0202(6) 0.3693(7) 0.049(2) Uiso 0.815(11) 1 d P A 1 
S1A S 1.1531(13) 0.0410(13) 0.3707(9) 0.023(5) Uani 0.185(11) 1 d P A 2 
O1A O 1.155(4) 0.146(3) 0.322(3) 0.044(9) Uiso 0.185(11) 1 d P A 2 
O2A O 1.289(3) -0.0267(18) 0.365(2) 0.023(7) Uiso 0.185(11) 1 d P A 2 
N1 N 1.4352(8) 0.1407(4) 0.5524(5) 0.034(2) Uani 1 1 d . A . 
H1N1 H 1.5067 0.1909 0.5951 0.030 Uiso 1 1 calc R . . 
H2N1 H 1.4825 0.1026 0.5011 0.030 Uiso 1 1 calc R . . 
H3N1 H 1.4016 0.0938 0.5916 0.030 Uiso 1 1 calc R . . 
N2 N 1.0697(8) 0.1588(4) 0.5613(5) 0.035(2) Uani 1 1 d . A . 
H1N2 H 0.9834 0.1286 0.5132 0.030 Uiso 1 1 calc R . . 
H2N2 H 1.0383 0.2140 0.6075 0.030 Uiso 1 1 calc R . . 
H3N2 H 1.1160 0.1069 0.5976 0.030 Uiso 1 1 calc R . . 
N3 N 1.0467(7) 0.3152(4) 0.4162(5) 0.034(2) Uani 1 1 d . A . 
H1N3 H 1.0058 0.3550 0.4698 0.030 Uiso 1 1 calc R . . 
H2N3 H 0.9690 0.2694 0.3738 0.030 Uiso 1 1 calc R . . 
H3N3 H 1.0839 0.3611 0.3775 0.030 Uiso 1 1 calc R . . 
N4 N 1.4054(7) 0.2997(4) 0.4142(5) 0.0305(19) Uani 1 1 d . A . 
H1N4 H 1.4529 0.2487 0.3727 0.030 Uiso 1 1 calc R . . 
H2N4 H 1.4806 0.3367 0.4670 0.030 Uiso 1 1 calc R . . 
H3N4 H 1.3551 0.3474 0.3742 0.030 Uiso 1 1 calc R . . 
N5 N 1.2878(7) 0.3473(4) 0.6151(5) 0.0277(19) Uani 1 1 d . A . 
C1 C 1.3184(11) 0.3220(6) 0.7131(8) 0.048(3) Uani 1 1 d . . . 
H1A H 1.3108 0.2478 0.7221 0.057 Uiso 1 1 calc R A . 
C2 C 1.3605(12) 0.4020(7) 0.8006(7) 0.048(3) Uani 1 1 d . A . 
F1 F 1.3891(9) 0.3739(4) 0.8972(4) 0.090(2) Uani 1 1 d . . . 
C3 C 1.3638(13) 0.5113(7) 0.7909(8) 0.070(4) Uani 1 1 d . . . 
H3B H 1.3898 0.5671 0.8513 0.084 Uiso 1 1 calc R A . 
C4 C 1.3274(11) 0.5361(7) 0.6891(8) 0.053(3) Uani 1 1 d . A . 
H4D H 1.3256 0.6100 0.6783 0.064 Uiso 1 1 calc R . . 
C5 C 1.2941(10) 0.4523(6) 0.6041(7) 0.039(3) Uani 1 1 d . . . 
H5B H 1.2748 0.4699 0.5347 0.047 Uiso 1 1 calc R A . 
S2 S 0.7886(2) 0.40758(14) 0.66154(17) 0.0308(7) Uani 1 1 d . . . 
O3 O 0.6523(7) 0.3456(5) 0.6024(4) 0.063(2) Uani 1 1 d . . . 
O4 O 0.7689(8) 0.5247(4) 0.6737(4) 0.056(2) Uani 1 1 d . . . 
O5 O 0.9359(8) 0.3780(5) 0.6224(5) 0.061(2) Uani 1 1 d . . . 
C10 C 0.6718(10) 0.0042(5) 0.1884(6) 0.027(3) Uani 1 1 d . . . 
C11 C 0.7915(10) -0.0032(7) 0.1265(8) 0.044(3) Uani 1 1 d . . . 
H11A H 0.8864 0.0412 0.1497 0.053 Uiso 1 1 calc R . . 
C12 C 0.7709(11) -0.0745(7) 0.0326(7) 0.046(3) Uani 1 1 d . . . 
H12A H 0.8525 -0.0781 -0.0087 0.055 Uiso 1 1 calc R . . 
C13 C 0.6345(11) -0.1419(6) -0.0044(8) 0.032(3) Uani 1 1 d . . . 
C14 C 0.5190(13) -0.1337(6) 0.0576(8) 0.049(4) Uani 1 1 d . . . 
H14A H 0.4256 -0.1797 0.0347 0.059 Uiso 1 1 calc R . . 
C15 C 0.5333(10) -0.0612(6) 0.1519(7) 0.040(3) Uani 1 1 d . . . 
H15A H 0.4494 -0.0560 0.1914 0.049 Uiso 1 1 calc R . . 
C16 C 0.6134(11) -0.2236(6) -0.1042(7) 0.049(3) Uani 1 1 d . . . 
H16A H 0.5306 -0.2784 -0.1033 0.074 Uiso 1 1 calc R . . 
H16B H 0.7141 -0.2597 -0.1097 0.074 Uiso 1 1 calc R . . 
H16C H 0.5816 -0.1864 -0.1652 0.074 Uiso 1 1 calc R . . 
S3 S 0.7024(3) 0.09167(14) 0.31171(18) 0.0375(8) Uani 1 1 d . . . 
O6 O 0.5578(10) 0.0817(5) 0.3572(5) 0.065(2) Uani 1 1 d . . . 
O7 O 0.7355(7) 0.2014(4) 0.2940(4) 0.050(2) Uani 1 1 d . . . 
O8 O 0.8399(8) 0.0516(4) 0.3744(5) 0.071(3) Uani 1 1 d . . . 
C20 C 0.8155(8) 0.3748(5) 0.7916(6) 0.025(2) Uani 1 1 d . . . 
C21 C 0.8446(11) 0.2675(6) 0.8043(7) 0.048(3) Uani 1 1 d . . . 
H21A H 0.8452 0.2120 0.7447 0.057 Uiso 1 1 calc R . . 
C22 C 0.8727(12) 0.2433(7) 0.9065(8) 0.057(3) Uani 1 1 d . . . 
H22A H 0.8925 0.1700 0.9160 0.068 Uiso 1 1 calc R . . 
C23 C 0.8729(10) 0.3212(7) 0.9935(7) 0.046(3) Uani 1 1 d . . . 
C24 C 0.8386(12) 0.4244(7) 0.9763(7) 0.053(3) Uani 1 1 d . . . 
H24A H 0.8341 0.4795 1.0356 0.063 Uiso 1 1 calc R . . 
C25 C 0.8101(12) 0.4525(7) 0.8769(7) 0.049(3) Uani 1 1 d . . . 
H25A H 0.7870 0.5256 0.8682 0.058 Uiso 1 1 calc R . . 
C26 C 0.9077(12) 0.2922(8) 1.1046(7) 0.068(3) Uani 1 1 d . . . 
H26A H 0.9720 0.2270 1.1042 0.102 Uiso 1 1 calc R . . 
H26B H 0.8071 0.2776 1.1270 0.102 Uiso 1 1 calc R . . 
H26C H 0.9665 0.3534 1.1540 0.102 Uiso 1 1 calc R . . 
 
loop_ 
 _atom_site_aniso_label 
 _atom_site_aniso_U_11 
 _atom_site_aniso_U_22 
 _atom_site_aniso_U_33 
 _atom_site_aniso_U_23 
 _atom_site_aniso_U_13 
 _atom_site_aniso_U_12 
Ru1 0.0355(4) 0.0216(3) 0.0293(5) 0.0056(3) 0.0104(4) -0.0009(2) 
S1A 0.017(6) 0.041(9) 0.010(8) -0.005(6) 0.008(5) -0.006(5) 
N1 0.048(4) 0.025(3) 0.033(4) 0.004(3) 0.017(4) 0.006(3) 
N2 0.050(4) 0.027(3) 0.031(4) 0.002(3) 0.019(4) -0.008(3) 
N3 0.042(4) 0.028(3) 0.032(4) 0.006(3) 0.001(4) -0.004(3) 
N4 0.036(4) 0.031(3) 0.028(4) 0.010(3) 0.010(3) -0.006(3) 
N5 0.033(4) 0.029(3) 0.029(4) 0.016(3) 0.017(4) 0.005(3) 
C1 0.050(6) 0.030(4) 0.065(7) 0.013(5) 0.012(6) 0.007(4) 
C2 0.062(7) 0.056(6) 0.030(6) 0.006(5) 0.023(5) 0.013(4) 
F1 0.161(7) 0.077(4) 0.034(4) 0.011(3) 0.021(4) 0.011(4) 
C3 0.093(9) 0.049(6) 0.060(8) -0.005(6) 0.004(7) -0.003(5) 
C4 0.059(7) 0.041(5) 0.060(7) 0.015(5) 0.006(6) 0.003(4) 
C5 0.033(5) 0.045(5) 0.041(6) 0.007(5) 0.012(5) 0.003(3) 
S2 0.0349(12) 0.0319(10) 0.0283(14) 0.0107(10) 0.0079(12) -0.0001(8) 
O3 0.061(4) 0.086(4) 0.037(4) 0.017(4) -0.009(4) -0.030(4) 
O4 0.086(5) 0.043(3) 0.051(4) 0.027(3) 0.022(4) 0.016(3) 
O5 0.050(5) 0.095(5) 0.052(5) 0.027(4) 0.031(4) 0.026(3) 
C10 0.036(5) 0.021(3) 0.026(6) 0.009(4) 0.005(5) -0.002(3) 
C11 0.027(5) 0.061(5) 0.041(7) -0.001(5) 0.006(5) -0.008(4) 
C12 0.038(6) 0.062(5) 0.035(7) -0.013(5) 0.017(5) 0.000(4) 
C13 0.032(5) 0.039(5) 0.031(7) 0.004(5) 0.020(5) 0.009(4) 
C14 0.064(7) 0.029(4) 0.040(7) -0.005(5) -0.020(6) -0.014(4) 
C15 0.041(6) 0.044(5) 0.041(7) 0.008(5) 0.018(5) -0.003(4) 
C16 0.056(6) 0.051(5) 0.036(6) -0.012(5) 0.015(5) -0.001(4) 
S3 0.0612(17) 0.0238(9) 0.0252(15) 0.0025(10) 0.0034(14) 0.0039(9) 
O6 0.098(6) 0.064(4) 0.041(5) -0.015(4) 0.059(5) -0.017(4) 
O7 0.078(5) 0.030(3) 0.040(4) 0.008(3) 0.007(4) -0.013(3) 
O8 0.108(6) 0.048(3) 0.040(4) -0.010(3) -0.018(4) 0.030(3) 
C20 0.018(4) 0.032(4) 0.032(6) 0.013(4) 0.012(4) -0.004(3) 
C21 0.068(7) 0.035(4) 0.047(6) 0.020(4) 0.018(5) 0.007(4) 
C22 0.065(7) 0.052(5) 0.068(8) 0.047(6) 0.019(6) 0.006(5) 
C23 0.040(6) 0.061(6) 0.039(6) 0.017(5) 0.002(5) -0.004(4) 
C24 0.069(7) 0.055(5) 0.037(6) 0.010(5) 0.017(6) -0.006(5) 
C25 0.074(8) 0.036(5) 0.039(7) 0.013(5) 0.012(6) -0.002(4) 
C26 0.056(7) 0.107(8) 0.054(7) 0.047(6) 0.013(6) 0.001(6) 
 
_geom_special_details 
; 
 All esds (except the esd in the dihedral angle between two l.s. planes) 
 are estimated using the full covariance matrix.  The cell esds are taken 
 into account individually in the estimation of esds in distances, angles 
 and torsion angles; correlations between esds in cell parameters are only 
 used when they are defined by crystal symmetry.  An approximate (isotropic) 
 treatment of cell esds is used for estimating esds involving l.s. planes. 
; 
 
loop_ 
 _geom_bond_atom_site_label_1 
 _geom_bond_atom_site_label_2 
 _geom_bond_distance 
 _geom_bond_site_symmetry_2 
 _geom_bond_publ_flag 
Ru1 S1 2.093(3) . ? 
Ru1 N4 2.112(6) . ? 
Ru1 O1A 2.12(4) . ? 
Ru1 N5 2.119(6) . ? 
Ru1 N1 2.118(5) . ? 
Ru1 N3 2.133(5) . ? 
Ru1 N2 2.129(7) . ? 
Ru1 S1A 2.481(14) . ? 
S1 O1 1.395(9) . ? 
S1 O2 1.423(8) . ? 
S1A O2A 1.44(3) . ? 
S1A O1A 1.54(3) . ? 
N1 H1N1 0.9100 . ? 
N1 H2N1 0.9100 . ? 
N1 H3N1 0.9100 . ? 
N2 H1N2 0.9100 . ? 
N2 H2N2 0.9100 . ? 
N2 H3N2 0.9100 . ? 
N3 H1N3 0.9100 . ? 
N3 H2N3 0.9100 . ? 
N3 H3N3 0.9100 . ? 
N4 H1N4 0.9100 . ? 
N4 H2N4 0.9100 . ? 
N4 H3N4 0.9100 . ? 
N5 C5 1.337(8) . ? 
N5 C1 1.343(10) . ? 
C1 C2 1.374(11) . ? 
C1 H1A 0.9500 . ? 
C2 F1 1.341(10) . ? 
C2 C3 1.383(11) . ? 
C3 C4 1.390(12) . ? 
C3 H3B 0.9500 . ? 
C4 C5 1.375(11) . ? 
C4 H4D 0.9500 . ? 
C5 H5B 0.9500 . ? 
S2 O3 1.417(5) . ? 
S2 O4 1.450(5) . ? 
S2 O5 1.466(7) . ? 
S2 C20 1.781(8) . ? 
C10 C15 1.392(10) . ? 
C10 C11 1.405(12) . ? 
C10 S3 1.760(8) . ? 
C11 C12 1.369(11) . ? 
C11 H11A 0.9500 . ? 
C12 C13 1.393(11) . ? 
C12 H12A 0.9500 . ? 
C13 C14 1.377(12) . ? 
C13 C16 1.494(11) . ? 
C14 C15 1.383(12) . ? 
C14 H14A 0.9500 . ? 
C15 H15A 0.9500 . ? 
C16 H16A 0.9800 . ? 
C16 H16B 0.9800 . ? 
C16 H16C 0.9800 . ? 
S3 O8 1.444(5) . ? 
S3 O7 1.452(5) . ? 
S3 O6 1.474(8) . ? 
C20 C25 1.354(11) . ? 
C20 C21 1.386(9) . ? 
C21 C22 1.390(11) . ? 
C21 H21A 0.9500 . ? 
C22 C23 1.364(12) . ? 
C22 H22A 0.9500 . ? 
C23 C24 1.361(11) . ? 
C23 C26 1.524(11) . ? 
C24 C25 1.374(11) . ? 
C24 H24A 0.9500 . ? 
C25 H25A 0.9500 . ? 
C26 H26A 0.9800 . ? 
C26 H26B 0.9800 . ? 
C26 H26C 0.9800 . ? 
 
loop_ 
 _geom_angle_atom_site_label_1 
 _geom_angle_atom_site_label_2 
 _geom_angle_atom_site_label_3 
 _geom_angle 
 _geom_angle_site_symmetry_1 
 _geom_angle_site_symmetry_3 
 _geom_angle_publ_flag 
S1 Ru1 N4 92.7(2) . . ? 
S1 Ru1 O1A 25.0(8) . . ? 
N4 Ru1 O1A 83.2(9) . . ? 
S1 Ru1 N5 175.95(15) . . ? 
N4 Ru1 N5 88.0(2) . . ? 
O1A Ru1 N5 158.9(8) . . ? 
S1 Ru1 N1 88.83(17) . . ? 
N4 Ru1 N1 85.2(2) . . ? 
O1A Ru1 N1 111.0(9) . . ? 
N5 Ru1 N1 87.3(2) . . ? 
S1 Ru1 N3 95.33(17) . . ? 
N4 Ru1 N3 92.7(2) . . ? 
O1A Ru1 N3 72.7(9) . . ? 
N5 Ru1 N3 88.6(2) . . ? 
N1 Ru1 N3 175.4(2) . . ? 
S1 Ru1 N2 93.6(2) . . ? 
N4 Ru1 N2 173.7(2) . . ? 
O1A Ru1 N2 102.2(9) . . ? 
N5 Ru1 N2 85.8(2) . . ? 
N1 Ru1 N2 95.7(2) . . ? 
N3 Ru1 N2 86.0(2) . . ? 
S1 Ru1 S1A 17.6(3) . . ? 
N4 Ru1 S1A 109.6(4) . . ? 
O1A Ru1 S1A 38.2(9) . . ? 
N5 Ru1 S1A 160.4(4) . . ? 
N1 Ru1 S1A 85.7(3) . . ? 
N3 Ru1 S1A 98.8(3) . . ? 
N2 Ru1 S1A 76.7(4) . . ? 
O1 S1 O2 116.3(6) . . ? 
O1 S1 Ru1 120.9(4) . . ? 
O2 S1 Ru1 122.7(4) . . ? 
O2A S1A O1A 116(2) . . ? 
O2A S1A Ru1 110.3(11) . . ? 
O1A S1A Ru1 58.0(16) . . ? 
S1A O1A Ru1 83.8(16) . . ? 
Ru1 N1 H1N1 109.5 . . ? 
Ru1 N1 H2N1 109.5 . . ? 
H1N1 N1 H2N1 109.5 . . ? 
Ru1 N1 H3N1 109.5 . . ? 
H1N1 N1 H3N1 109.5 . . ? 
H2N1 N1 H3N1 109.5 . . ? 
Ru1 N2 H1N2 109.5 . . ? 
Ru1 N2 H2N2 109.5 . . ? 
H1N2 N2 H2N2 109.5 . . ? 
Ru1 N2 H3N2 109.5 . . ? 
H1N2 N2 H3N2 109.5 . . ? 
H2N2 N2 H3N2 109.5 . . ? 
Ru1 N3 H1N3 109.5 . . ? 
Ru1 N3 H2N3 109.5 . . ? 
H1N3 N3 H2N3 109.5 . . ? 
Ru1 N3 H3N3 109.5 . . ? 
H1N3 N3 H3N3 109.5 . . ? 
H2N3 N3 H3N3 109.5 . . ? 
Ru1 N4 H1N4 109.5 . . ? 
Ru1 N4 H2N4 109.5 . . ? 
H1N4 N4 H2N4 109.5 . . ? 
Ru1 N4 H3N4 109.5 . . ? 
H1N4 N4 H3N4 109.5 . . ? 
H2N4 N4 H3N4 109.5 . . ? 
C5 N5 C1 118.8(7) . . ? 
C5 N5 Ru1 121.0(5) . . ? 
C1 N5 Ru1 120.2(5) . . ? 
N5 C1 C2 120.9(7) . . ? 
N5 C1 H1A 119.6 . . ? 
C2 C1 H1A 119.6 . . ? 
F1 C2 C1 119.3(8) . . ? 
F1 C2 C3 119.5(9) . . ? 
C1 C2 C3 121.1(8) . . ? 
C2 C3 C4 117.1(9) . . ? 
C2 C3 H3B 121.4 . . ? 
C4 C3 H3B 121.4 . . ? 
C5 C4 C3 119.2(8) . . ? 
C5 C4 H4D 120.4 . . ? 
C3 C4 H4D 120.4 . . ? 
N5 C5 C4 122.7(8) . . ? 
N5 C5 H5B 118.6 . . ? 
C4 C5 H5B 118.6 . . ? 
O3 S2 O4 113.5(4) . . ? 
O3 S2 O5 113.4(4) . . ? 
O4 S2 O5 110.9(4) . . ? 
O3 S2 C20 106.4(3) . . ? 
O4 S2 C20 106.0(4) . . ? 
O5 S2 C20 105.9(3) . . ? 
C15 C10 C11 118.8(8) . . ? 
C15 C10 S3 121.5(8) . . ? 
C11 C10 S3 119.6(6) . . ? 
C12 C11 C10 119.8(7) . . ? 
C12 C11 H11A 120.1 . . ? 
C10 C11 H11A 120.1 . . ? 
C11 C12 C13 122.2(10) . . ? 
C11 C12 H12A 118.9 . . ? 
C13 C12 H12A 118.9 . . ? 
C14 C13 C12 117.0(8) . . ? 
C14 C13 C16 120.1(8) . . ? 
C12 C13 C16 122.9(10) . . ? 
C13 C14 C15 122.7(8) . . ? 
C13 C14 H14A 118.6 . . ? 
C15 C14 H14A 118.6 . . ? 
C14 C15 C10 119.4(10) . . ? 
C14 C15 H15A 120.3 . . ? 
C10 C15 H15A 120.3 . . ? 
C13 C16 H16A 109.5 . . ? 
C13 C16 H16B 109.5 . . ? 
H16A C16 H16B 109.5 . . ? 
C13 C16 H16C 109.5 . . ? 
H16A C16 H16C 109.5 . . ? 
H16B C16 H16C 109.5 . . ? 
O8 S3 O7 110.6(4) . . ? 
O8 S3 O6 111.6(4) . . ? 
O7 S3 O6 113.7(4) . . ? 
O8 S3 C10 105.5(3) . . ? 
O7 S3 C10 108.0(4) . . ? 
O6 S3 C10 107.0(4) . . ? 
C25 C20 C21 120.3(7) . . ? 
C25 C20 S2 121.2(5) . . ? 
C21 C20 S2 118.5(7) . . ? 
C20 C21 C22 118.2(9) . . ? 
C20 C21 H21A 120.9 . . ? 
C22 C21 H21A 120.9 . . ? 
C23 C22 C21 122.2(7) . . ? 
C23 C22 H22A 118.9 . . ? 
C21 C22 H22A 118.9 . . ? 
C24 C23 C22 117.0(8) . . ? 
C24 C23 C26 122.1(10) . . ? 
C22 C23 C26 120.8(8) . . ? 
C23 C24 C25 122.9(9) . . ? 
C23 C24 H24A 118.6 . . ? 
C25 C24 H24A 118.6 . . ? 
C20 C25 C24 119.2(8) . . ? 
C20 C25 H25A 120.4 . . ? 
C24 C25 H25A 120.4 . . ? 
C23 C26 H26A 109.5 . . ? 
C23 C26 H26B 109.5 . . ? 
H26A C26 H26B 109.5 . . ? 
C23 C26 H26C 109.5 . . ? 
H26A C26 H26C 109.5 . . ? 
H26B C26 H26C 109.5 . . ? 
 
_diffrn_measured_fraction_theta_max    0.406 
_diffrn_reflns_theta_full              31.31 
_diffrn_measured_fraction_theta_full   0.406 
_refine_diff_density_max    0.972 
_refine_diff_density_min   -0.576 
_refine_diff_density_rms    0.087 

# start Validation Reply Form
_vrf_PLAT029_200kphi3final
;
PROBLEM: _diffrn_measured_fraction_theta_full value Low .      0.406 Why?  
RESPONSE: These data are generated from a single phi scan
because they are part of a series of fast data acquisitions
that track the kinetics of a structural transition. Thus,
there was only time to collect a phi scan to see the change.
;
_vrf_PLAT430_200kphi3final
;
PROBLEM: Short Inter D...A Contact  S1A      ..O8       .       2.68 Ang.  
RESPONSE: This is a light-induced crystal structure where
the light-activated part of the compound is an SO2 ligand.
This ligand contains S1A which is modelled as 
being markedly disordered. Its minor component will lie
closer than usual to atoms in its anions such as O8.
;
_vrf_PLAT230_200kphi3final
;
PROBLEM: Hirshfeld Test Diff for    N5       --C1       .        5.3 s.u.  
RESPONSE: This is a light-induced crystal structure where
the light-activated part of the compound is an SO2 ligand.
Its trans ligand is 3-fluoropyridine which contains N5 
and C1. N5 coordinates to the Ru ion where the trans
influence is largest. There will be disorder in the axis
corrsponding to this trans influence (N5-Ru1-O1A/S1A) but
it is not resolvable for N5. This leaves N5-C1 poorly 
defined.
;
_vrf_PLAT234_200kphi3final
;
PROBLEM: Large Hirshfeld Difference C22      --C23      .       0.18 Ang.  
RESPONSE: ...
;
_vrf_PLAT241_200kphi3final
;
PROBLEM: High   'MainMol' Ueq as Compared to Neighbors of         C3 Check 
RESPONSE: ...
;
_vrf_PLAT242_200kphi3final
;
PROBLEM: Low    'MainMol' Ueq as Compared to Neighbors of         C2 Check 
RESPONSE: This is a light-induced crystal structure where
the light-activated part of the compound is an SO2 ligand.
Its trans ligand is 3-fluoropyridine whose ADPs are 
affected.
;
_vrf_PLAT250_200kphi3final
;
PROBLEM: Large U3/U1 Ratio for Average U(i,j) Tensor ....        2.1 Note  
RESPONSE: This is a light-induced crystal structure where
the light-activated part of the compound is an SO2 ligand.
This ligand and the anion containing C20-C25 is markedly
disordered. So U ratios are large. 
;
_vrf_PLAT334_200kphi3final
;
PROBLEM: Small Aver. Benzene C-C Dist C20      -C25             1.37 Ang.  
RESPONSE: This is a light-induced crystal structure where
the light-activated part of the compound is an SO2 ligand.
This ligand and the anion containing C20-C25 is markedly
disordered. . This disorder causes a foreshortening of C-C
bonds (as an known artefact in crystallographic 
refinement).
;
_vrf_PLAT342_200kphi3final
;
PROBLEM: Low Bond Precision on  C-C Bonds ...............    0.01272 Ang.  
RESPONSE: This is a light-induced crystal structure where
the light-activated part of the compound is an SO2 ligand.
This ligand and the anion containing C20-C25 is markedly
disordered. This disorder causes a low precision in C-C
bond length determations.
;
_vrf_PLAT790_200kphi3final
;
PROBLEM: Centre of Gravity not Within Unit Cell: Resd.  #          1 Note  
RESPONSE: This is a light-induced crystal structure where
the light-activated part of the compound is an SO2 ligand.
This ligand and the anion containing C20-C25 is markedly
disordered. 
;
_vrf_PLAT201_200kphi3final
;
PROBLEM: Isotropic non-H Atoms in Main Residue(s) .......          3 Report
RESPONSE: This is a light-induced crystal structure where
the light-activated part of the compound is an SO2 ligand.
This ligand and the anion containing C20-C25 is markedly
disordered. So there are a number of large and elongated
ADPs on non H atoms.
;
_vrf_PLAT214_200kphi3final
;
PROBLEM: Atom O6        (Anion/Solvent) ADP max/min Ratio        5.5 prolat
RESPONSE: This is a light-induced crystal structure where
the light-activated part of the compound is an SO2 ligand.
This ligand and the anion containing C20-C25 is markedly
disordered. The SO3 substituent of the anion in question
is librating; O6 is one of these SO3 oxygen atoms.
;
_vrf_PLAT911_200kphi3final
;
PROBLEM: Missing FCF Refl Between Thmin & STh/L=    0.600       2386 Report
RESPONSE: These data are generated from a single phi scan because 
they are part of a series of fast data acquisitions that 
track the kinetics of a structural transition. Thus, 
there was only time to collect a phi scan to see the 
change.
;
_vrf_PLAT910_200kphi3final
;
PROBLEM: Missing # of FCF Reflection(s) Below Theta(Min).          5 Note  
RESPONSE: A few very low angle reflections were omitted
given extinction or beam stop limits affecting their
accurate intensities.
;
# end Validation Reply Form
